# Supplementary material for: Vitamin D levels and risk of ocular disorders: insights from bidirectional and multivariable Mendelian randomization analysis
Source: Front Med (Lausanne). 2024 Oct 9;11:1431170. doi: 10.3389/fmed.2024.1431170 (PMC11496056; doi:10.3389/fmed.2024.1431170)
Supplement: Supplementary file 3 [file Table_1.XLSX]

## Sheet: GWAS information
Exposure
Phenotype	Resource	Sample size
Vitamin D (Discovery)	Wang et al	324,105 participants
Vitamin D (Validation)	Revez et al	417,580 participants
Outcome
phenotype	Resource	Sample size
Myopia	Finngen r10	4,106 cases and 394,028 controls
Primary open angle glaucoma (POAG)	Finngen r10	8,530 cases and 391,275 controls
Anterior iridocyclitis	Finngen r10	7,152 cases and 405,029 controls
Senile cataract	Finngen r10	65,235 cases and 341,546 controls
Diabetic retinopathy	Finngen r9	10,413 cases and 308,633 controls
Retinal vein occlusion	Finngen r9	775 cases and 308,633 controls
Wet age-related degeneration (WAMD)	Finngen r10	5,239 cases and 273,920 controls
Optic neuritis	Finngen r10	1,295 cases and 409,190 controls

## Sheet: IVs of myopia
exposure	SNP	effect_allele.exposure	other_allele.exposure	beta.exposure	se.exposure	eaf.exposure	pval.exposure	F value
Vitamin D (Discovery)	rs1048328	G	A	-0.0266581	0.00413971	0.91957	1.2e-10	41.4685
Vitamin D (Discovery)	rs10859995	T	C	0.0366883	0.00228147	0.417089	3.47e-58	258.598
Vitamin D (Discovery)	rs10889332	C	T	-0.0215387	0.00235781	0.646513	6.54e-20	83.449
Vitamin D (Discovery)	rs10908469	A	C	-0.0183193	0.00253723	0.72984	5.19e-13	52.1312
Vitamin D (Discovery)	rs111529171	G	C	0.0156181	0.00276178	0.785201	1.56e-08	31.98
Vitamin D (Discovery)	rs11542462	G	A	0.0238107	0.00330669	0.866407	5.99e-13	51.851
Vitamin D (Discovery)	rs115478735	A	T	0.0165401	0.00291299	0.818369	1.36e-08	32.2402
Vitamin D (Discovery)	rs11721204	C	T	-0.0123962	0.00227058	0.562984	4.78e-08	29.806
Vitamin D (Discovery)	rs12056768	T	G	0.0236998	0.00228682	0.416558	3.63e-25	107.405
Vitamin D (Discovery)	rs12123821	C	T	-0.0762389	0.00529959	0.952816	6.35e-47	206.952
Vitamin D (Discovery)	rs12317268	A	G	0.023379	0.00314923	0.849211	1.14e-13	55.1116
Vitamin D (Discovery)	rs12508775	T	C	-0.020301	0.00263398	0.757327	1.28e-14	59.4032
Vitamin D (Discovery)	rs1260326	T	C	-0.01913	0.00229882	0.394573	8.68e-17	69.25
Vitamin D (Discovery)	rs12721051	C	G	0.0167981	0.00288441	0.813047	5.75e-09	33.9161
Vitamin D (Discovery)	rs12890837	C	T	0.0134208	0.002415	0.667351	2.74e-08	30.8832
Vitamin D (Discovery)	rs12913832	A	G	-0.016019	0.00287246	0.18515	2.45e-08	31.1002
Vitamin D (Discovery)	rs13137398	A	T	-0.0262933	0.00455744	0.935101	7.96e-09	33.285
Vitamin D (Discovery)	rs13330068	G	T	-0.0192367	0.00324352	0.860274	3.01e-09	35.1745
Vitamin D (Discovery)	rs142158911	G	A	-0.022628	0.00354797	0.885258	1.8e-10	40.6755
Vitamin D (Discovery)	rs143488652	A	G	0.0651695	0.00982719	0.986652	3.32e-11	43.9775
Vitamin D (Discovery)	rs143645388	C	T	0.0570183	0.00885352	0.983454	1.19e-10	41.476
Vitamin D (Discovery)	rs148647768	T	A	0.0488838	0.00849388	0.982098	8.66e-09	33.1221
Vitamin D (Discovery)	rs149524802	G	A	-0.0462912	0.00768147	0.978063	1.68e-09	36.3169
Vitamin D (Discovery)	rs149615216	C	T	0.0617954	0.0109647	0.989344	1.74e-08	31.7628
Vitamin D (Discovery)	rs1613599	C	T	0.0134272	0.00227965	0.527641	3.86e-09	34.6924
Vitamin D (Discovery)	rs16891982	C	G	-0.0498373	0.00912386	0.0151563	4.7e-08	29.8368
Vitamin D (Discovery)	rs1800588	C	T	0.0322286	0.00273754	0.785075	5.39e-32	138.6
Vitamin D (Discovery)	rs1894100	G	T	0.0918588	0.0029124	0.816128	1e-200	994.809
Vitamin D (Discovery)	rs2012736	C	A	0.0451826	0.00413064	0.918814	7.55e-28	119.649
Vitamin D (Discovery)	rs2043085	T	C	-0.0259122	0.00230843	0.386107	3.07e-29	126.001
Vitamin D (Discovery)	rs2074735	G	C	-0.0305244	0.00460449	0.936119	3.37e-11	43.9472
Vitamin D (Discovery)	rs212100	T	C	0.0623743	0.00304082	0.163745	1.67e-93	420.756
Vitamin D (Discovery)	rs2608984	A	T	0.022888	0.00302799	0.834307	4.07e-14	57.1356
Vitamin D (Discovery)	rs2847500	G	A	0.0189625	0.00341276	0.875876	2.75e-08	30.8731
Vitamin D (Discovery)	rs2952295	A	T	-0.0154279	0.00267385	0.230018	7.93e-09	33.292
Vitamin D (Discovery)	rs3114045	T	C	0.0214435	0.00331184	0.132671	9.49e-11	41.923
Vitamin D (Discovery)	rs35408430	C	T	0.0202339	0.00237185	0.657498	1.45e-17	72.7754
Vitamin D (Discovery)	rs35749740	T	C	0.0143497	0.00255458	0.716314	1.94e-08	31.5534
Vitamin D (Discovery)	rs3814995	C	T	0.0140004	0.00242795	0.688631	8.1e-09	33.2507
Vitamin D (Discovery)	rs4121823	T	A	0.0208448	0.00313064	0.155047	2.77e-11	44.3332
Vitamin D (Discovery)	rs4364259	G	A	-0.0184678	0.00282899	0.798097	6.66e-11	42.6155
Vitamin D (Discovery)	rs4373971	G	C	0.0805646	0.00231928	0.597551	1e-200	1206.65
Vitamin D (Discovery)	rs4694423	C	A	0.0992575	0.0022846	0.583984	1e-200	1887.58
Vitamin D (Discovery)	rs4841132	A	G	-0.0241938	0.00391588	0.0914081	6.48e-10	38.1724
Vitamin D (Discovery)	rs4913428	C	A	0.0128305	0.00228901	0.59308	2.08e-08	31.419
Vitamin D (Discovery)	rs521765	C	G	0.0204292	0.00352535	0.878483	6.83e-09	33.5814
Vitamin D (Discovery)	rs543746207	A	G	0.305584	0.00982481	0.986692	1e-200	967.415
Vitamin D (Discovery)	rs57938057	T	C	0.073473	0.00852096	0.982179	6.54e-18	74.3496
Vitamin D (Discovery)	rs61815559	A	T	-0.0861393	0.00646465	0.968496	1.66e-40	177.547
Vitamin D (Discovery)	rs62007299	G	A	0.0138285	0.00248475	0.287659	2.62e-08	30.9731
Vitamin D (Discovery)	rs6671730	G	A	0.0148665	0.00227199	0.565576	6.01e-11	42.8159
Vitamin D (Discovery)	rs6834488	C	T	0.0155444	0.00228152	0.576049	9.55e-12	46.4194
Vitamin D (Discovery)	rs6966728	C	T	0.0132934	0.00229913	0.535554	7.39e-09	33.4307
Vitamin D (Discovery)	rs71601787	G	A	-0.0401652	0.00242177	0.673937	8.94e-62	275.064
Vitamin D (Discovery)	rs72860301	G	T	0.0525266	0.00570623	0.959247	3.41e-20	84.7345
Vitamin D (Discovery)	rs7439366	T	C	0.0303056	0.00225627	0.544494	3.94e-41	180.411
Vitamin D (Discovery)	rs7522116	C	T	0.0130656	0.00228833	0.433674	1.13e-08	32.6003
Vitamin D (Discovery)	rs7528419	A	G	-0.018968	0.00269667	0.775528	2.01e-12	49.4752
Vitamin D (Discovery)	rs7596659	A	G	-0.0142986	0.00236969	0.641775	1.6e-09	36.4086
Vitamin D (Discovery)	rs78649910	T	A	0.0232458	0.00367079	0.893521	2.41e-10	40.1024
Vitamin D (Discovery)	rs8018720	G	C	0.0316575	0.00294823	0.176537	6.76e-27	115.3
Vitamin D (Discovery)	rs8107974	A	T	-0.0364631	0.00424236	0.923778	8.33e-18	73.8741
Vitamin D (Discovery)	rs8121940	C	G	0.0389116	0.00283887	0.804632	9.25e-43	187.874
Vitamin D (Discovery)	rs964184	G	C	-0.040967	0.00332627	0.131732	7.41e-35	151.689
Vitamin D (Discovery)	rs9861009	T	C	-0.0146062	0.00254237	0.273043	9.19e-09	33.0063
Vitamin D (Validation)	rs1047891	C	A	0.0125534	0.00210766	0.684245	2.5837e-09	35.4749
Vitamin D (Validation)	rs10822145	C	T	0.012578	0.00196683	0.524576	1.60462e-10	40.8968
Vitamin D (Validation)	rs10859995	T	C	0.0399464	0.00198939	0.41738	1.11049e-89	403.195
Vitamin D (Validation)	rs10908469	A	C	-0.0158902	0.00221124	0.730274	6.6659e-13	51.6401
Vitamin D (Validation)	rs11023212	G	A	0.072773	0.00208589	0.655941	1e-200	1217.19
Vitamin D (Validation)	rs11076175	A	G	-0.023978	0.00256672	0.821625	9.46213e-21	87.2708
Vitamin D (Validation)	rs11182428	T	C	0.0123489	0.00196317	0.479988	3.16865e-10	39.5677
Vitamin D (Validation)	rs1149608	C	T	-0.0214762	0.00259513	0.824968	1.27833e-16	68.4852
Vitamin D (Validation)	rs11542462	G	A	0.0232523	0.00287287	0.865652	5.78604e-16	65.5088
Vitamin D (Validation)	rs11751024	C	A	0.0125611	0.00200538	0.602667	3.75952e-10	39.2339
Vitamin D (Validation)	rs117592720	T	C	-0.0714259	0.00618256	0.973925	7.14544e-31	133.467
Vitamin D (Validation)	rs117862422	T	C	0.0541519	0.00850362	0.986412	1.91393e-10	40.5527
Vitamin D (Validation)	rs12056768	T	G	0.021949	0.00199283	0.417109	3.27304e-28	121.308
Vitamin D (Validation)	rs12123821	C	T	-0.0772297	0.00460381	0.952459	3.70853e-63	281.406
Vitamin D (Validation)	rs12317268	A	G	0.0206326	0.00274181	0.849004	5.26505e-14	56.6283
Vitamin D (Validation)	rs12462826	G	A	0.0131168	0.00204832	0.631287	1.51661e-10	41.0072
Vitamin D (Validation)	rs1260326	T	C	-0.0224633	0.00200516	0.393449	3.95221e-29	125.502
Vitamin D (Validation)	rs12949853	G	A	-0.0144344	0.00253426	0.193274	1.22845e-08	32.4411
Vitamin D (Validation)	rs13011615	A	T	-0.0169587	0.00288288	0.864938	4.03978e-09	34.6045
Vitamin D (Validation)	rs13284054	T	C	-0.0185546	0.00308554	0.882245	1.8168e-09	36.161
Vitamin D (Validation)	rs142004400	A	C	0.0332364	0.00537846	0.965458	6.429e-10	38.1867
Vitamin D (Validation)	rs142158911	G	A	-0.0266711	0.00309689	0.885371	7.16666e-18	74.1703
Vitamin D (Validation)	rs143069752	T	A	-0.0224092	0.00392801	0.932651	1.16362e-08	32.5467
Vitamin D (Validation)	rs143488652	A	G	0.0629543	0.00855038	0.986611	1.80166e-13	54.2101
Vitamin D (Validation)	rs146128209	A	G	0.057293	0.00383087	0.929139	1.43171e-50	223.67
Vitamin D (Validation)	rs1532085	A	G	-0.0260168	0.0020142	0.38512	3.62404e-38	166.841
Vitamin D (Validation)	rs17144574	T	C	0.01526	0.00233815	0.766294	6.73e-11	42.5956
Vitamin D (Validation)	rs1792287	A	G	-0.0221848	0.00223092	0.735101	2.67182e-23	98.8879
Vitamin D (Validation)	rs1800588	C	T	0.0329963	0.00238443	0.784792	1.4981e-43	191.497
Vitamin D (Validation)	rs1858889	A	C	-0.0111372	0.00196228	0.498467	1.38169e-08	32.2129
Vitamin D (Validation)	rs189407772	A	G	-0.0530974	0.00661678	0.977308	1.01802e-15	64.3951
Vitamin D (Validation)	rs1966478	T	C	0.0123541	0.00213261	0.307039	6.91644e-09	33.5583
Vitamin D (Validation)	rs2012736	C	A	0.0481921	0.00360843	0.919152	1.10147e-40	178.367
Vitamin D (Validation)	rs2037511	G	A	-0.0170377	0.00263857	0.834022	1.06696e-10	41.6951
Vitamin D (Validation)	rs2074735	G	C	-0.027808	0.00400859	0.935944	4.00251e-12	48.1234
Vitamin D (Validation)	rs212100	T	C	0.065701	0.00264866	0.164003	7.83577e-136	615.307
Vitamin D (Validation)	rs2123930	G	A	0.014114	0.00219611	0.720639	1.30305e-10	41.304
Vitamin D (Validation)	rs2131925	G	T	0.0222318	0.00205242	0.356411	2.42863e-27	117.332
Vitamin D (Validation)	rs2171427	G	A	0.0154101	0.00273753	0.845097	1.81034e-08	31.6879
Vitamin D (Validation)	rs2207132	G	A	0.0386454	0.00549169	0.96711	1.96319e-12	49.5203
Vitamin D (Validation)	rs2229742	G	C	0.0251367	0.00322012	0.896533	5.89653e-15	60.9358
Vitamin D (Validation)	rs2297991	T	C	-0.0120361	0.00218295	0.279471	3.51448e-08	30.4007
Vitamin D (Validation)	rs2346264	A	C	0.0147004	0.00239864	0.217301	8.86225e-10	37.5602
Vitamin D (Validation)	rs2608984	A	T	0.0208623	0.00264074	0.834761	2.78567e-15	62.4127
Vitamin D (Validation)	rs2642439	A	G	0.0145212	0.00211201	0.31497	6.17571e-12	47.273
Vitamin D (Validation)	rs2659007	G	A	-0.0114099	0.00198953	0.549026	9.75225e-09	32.8899
Vitamin D (Validation)	rs2756119	G	A	-0.0121881	0.0020411	0.616734	2.35302e-09	35.6569
Vitamin D (Validation)	rs2847500	G	A	0.0221038	0.00298092	0.876495	1.21523e-13	54.9836
Vitamin D (Validation)	rs2952289	C	T	-0.0178756	0.00245386	0.201966	3.2242e-13	53.0667
Vitamin D (Validation)	rs34177108	C	A	0.0122879	0.00223709	0.732498	3.95618e-08	30.1709
Vitamin D (Validation)	rs34186890	A	G	0.0149926	0.00224148	0.74029	2.25187e-11	44.7388
Vitamin D (Validation)	rs34284484	T	G	0.0123129	0.002169	0.714404	1.37258e-08	32.2256
Vitamin D (Validation)	rs34726834	C	T	-0.0149657	0.00227206	0.747975	4.49358e-11	43.3865
Vitamin D (Validation)	rs35408430	C	T	0.0213322	0.00206739	0.657829	5.81643e-25	106.47
Vitamin D (Validation)	rs3814995	C	T	0.0126428	0.00211677	0.68844	2.33427e-09	35.673
Vitamin D (Validation)	rs3890624	A	G	-0.0112736	0.00203846	0.604899	3.19364e-08	30.5859
Vitamin D (Validation)	rs4121823	T	A	0.0185043	0.00273512	0.154674	1.32891e-11	45.7712
Vitamin D (Validation)	rs41301394	C	T	-0.0126168	0.00217969	0.718135	7.10925e-09	33.5049
Vitamin D (Validation)	rs429358	T	C	0.0231982	0.00272644	0.84751	1.76054e-17	72.3964
Vitamin D (Validation)	rs4306928	T	C	-0.0250598	0.00263067	0.167653	1.63484e-21	90.7449
Vitamin D (Validation)	rs4364259	G	A	-0.0165067	0.0024674	0.797841	2.23282e-11	44.755
Vitamin D (Validation)	rs4418728	G	T	-0.0121203	0.00196937	0.54832	7.53657e-10	37.8767
Vitamin D (Validation)	rs4616820	C	T	0.0123353	0.00198653	0.535048	5.31702e-10	38.5575
Vitamin D (Validation)	rs4694423	C	A	0.100874	0.00199111	0.583534	1e-200	2566.66
Vitamin D (Validation)	rs4944885	C	T	-0.07026	0.00207654	0.336448	1e-200	1144.82
Vitamin D (Validation)	rs512083	T	C	-0.0122018	0.00197554	0.539183	6.5569e-10	38.1484
Vitamin D (Validation)	rs543746207	A	G	0.310307	0.00861833	0.986851	1e-200	1296.39
Vitamin D (Validation)	rs57459725	C	G	0.0176615	0.00289594	0.867087	1.06936e-09	37.1943
Vitamin D (Validation)	rs58387006	A	C	0.0137174	0.0023619	0.778152	6.33159e-09	33.7303
Vitamin D (Validation)	rs6003465	T	C	0.0119188	0.0020906	0.668017	1.19014e-08	32.503
Vitamin D (Validation)	rs61815559	A	T	-0.0845633	0.00564426	0.968583	9.60264e-51	224.466
Vitamin D (Validation)	rs62012766	T	C	0.0181582	0.00269511	0.842886	1.61169e-11	45.3934
Vitamin D (Validation)	rs62115743	C	T	-0.0274464	0.00361625	0.918487	3.20575e-14	57.6042
Vitamin D (Validation)	rs6438900	C	G	-0.0133459	0.00225847	0.742009	3.4363e-09	34.9194
Vitamin D (Validation)	rs6547409	C	T	-0.0279437	0.00452445	0.950242	6.56801e-10	38.1449
Vitamin D (Validation)	rs6671730	G	A	0.015115	0.00197958	0.565711	2.25018e-14	58.3002
Vitamin D (Validation)	rs6723486	C	T	0.0111173	0.00202854	0.389437	4.24314e-08	30.0353
Vitamin D (Validation)	rs6724965	A	G	0.0165826	0.00259881	0.828539	1.76125e-10	40.7152
Vitamin D (Validation)	rs6834488	C	T	0.0146317	0.00199028	0.576288	1.9587e-13	54.0457
Vitamin D (Validation)	rs71467497	T	C	0.03333	0.0059135	0.971383	1.738e-08	31.7674
Vitamin D (Validation)	rs71601787	G	A	-0.0419281	0.00210912	0.673263	6.13131e-88	395.192
Vitamin D (Validation)	rs72834856	T	G	0.0235978	0.00379173	0.927943	4.86222e-10	38.7318
Vitamin D (Validation)	rs73413596	T	C	-0.0237483	0.00376674	0.926128	2.88691e-10	39.7497
Vitamin D (Validation)	rs7439366	T	C	0.0315734	0.00196647	0.544487	5.19727e-58	257.791
Vitamin D (Validation)	rs7522116	C	T	0.0126086	0.00199431	0.433716	2.57687e-10	39.9713
Vitamin D (Validation)	rs7528419	A	G	-0.0200747	0.00235052	0.775305	1.33612e-17	72.9408
Vitamin D (Validation)	rs7569755	G	A	-0.0132378	0.00217782	0.709372	1.21331e-09	36.9477
Vitamin D (Validation)	rs7657132	A	G	0.0140781	0.00213658	0.683315	4.42582e-11	43.416
Vitamin D (Validation)	rs7784802	A	T	-0.0137867	0.00204009	0.639012	1.40038e-11	45.6691
Vitamin D (Validation)	rs77924615	G	A	0.0144881	0.00251244	0.806554	8.09141e-09	33.253
Vitamin D (Validation)	rs78649910	T	A	0.0193309	0.00320205	0.893826	1.5695e-09	36.4458
Vitamin D (Validation)	rs79598313	C	T	0.0370228	0.00648419	0.976633	1.1318e-08	32.6007
Vitamin D (Validation)	rs79687284	G	C	0.0295438	0.00537042	0.965449	3.77203e-08	30.2633
Vitamin D (Validation)	rs8018720	G	C	0.0383637	0.0025687	0.176691	1.94818e-50	223.056
Vitamin D (Validation)	rs804281	A	G	-0.0157516	0.00199025	0.416402	2.48467e-15	62.6375
Vitamin D (Validation)	rs8063565	G	C	-0.0123302	0.00221722	0.266401	2.6807e-08	30.9259
Vitamin D (Validation)	rs8091117	C	A	0.02514	0.0039672	0.934736	2.34349e-10	40.1571
Vitamin D (Validation)	rs8107974	A	T	-0.0386164	0.00369585	0.923752	1.48701e-25	109.173
Vitamin D (Validation)	rs8121940	C	G	0.037716	0.00247344	0.804752	1.68777e-52	232.514
Vitamin D (Validation)	rs8181687	G	A	-0.0116958	0.00198761	0.42096	3.99621e-09	34.6256
Vitamin D (Validation)	rs9409266	G	A	0.0184021	0.00283662	0.138879	8.73653e-11	42.0855
Vitamin D (Validation)	rs9467550	A	G	0.0188955	0.00319549	0.894762	3.35618e-09	34.9657
Vitamin D (Validation)	rs9476310	C	T	-0.0117234	0.00197015	0.488661	2.67337e-09	35.4086
Vitamin D (Validation)	rs964184	G	C	-0.0431884	0.00289883	0.131625	3.36693e-50	221.967

## Sheet: IVs of POAG
exposure	SNP	effect_allele.exposure	other_allele.exposure	beta.exposure	se.exposure	eaf.exposure	pval.exposure	F value
Vitamin D (Discovery)	rs1048328	G	A	-0.0266581	0.00413971	0.91957	1.2e-10	41.4685
Vitamin D (Discovery)	rs10859995	T	C	0.0366883	0.00228147	0.417089	3.47e-58	258.598
Vitamin D (Discovery)	rs10889332	C	T	-0.0215387	0.00235781	0.646513	6.54e-20	83.449
Vitamin D (Discovery)	rs10908469	A	C	-0.0183193	0.00253723	0.72984	5.19e-13	52.1312
Vitamin D (Discovery)	rs111529171	G	C	0.0156181	0.00276178	0.785201	1.56e-08	31.98
Vitamin D (Discovery)	rs11542462	G	A	0.0238107	0.00330669	0.866407	5.99e-13	51.851
Vitamin D (Discovery)	rs115478735	A	T	0.0165401	0.00291299	0.818369	1.36e-08	32.2402
Vitamin D (Discovery)	rs11721204	C	T	-0.0123962	0.00227058	0.562984	4.78e-08	29.806
Vitamin D (Discovery)	rs12056768	T	G	0.0236998	0.00228682	0.416558	3.63e-25	107.405
Vitamin D (Discovery)	rs12123821	C	T	-0.0762389	0.00529959	0.952816	6.35e-47	206.952
Vitamin D (Discovery)	rs12317268	A	G	0.023379	0.00314923	0.849211	1.14e-13	55.1116
Vitamin D (Discovery)	rs12508775	T	C	-0.020301	0.00263398	0.757327	1.28e-14	59.4032
Vitamin D (Discovery)	rs1260326	T	C	-0.01913	0.00229882	0.394573	8.68e-17	69.25
Vitamin D (Discovery)	rs12721051	C	G	0.0167981	0.00288441	0.813047	5.75e-09	33.9161
Vitamin D (Discovery)	rs12890837	C	T	0.0134208	0.002415	0.667351	2.74e-08	30.8832
Vitamin D (Discovery)	rs12913832	A	G	-0.016019	0.00287246	0.18515	2.45e-08	31.1002
Vitamin D (Discovery)	rs13137398	A	T	-0.0262933	0.00455744	0.935101	7.96e-09	33.285
Vitamin D (Discovery)	rs13330068	G	T	-0.0192367	0.00324352	0.860274	3.01e-09	35.1745
Vitamin D (Discovery)	rs142158911	G	A	-0.022628	0.00354797	0.885258	1.8e-10	40.6755
Vitamin D (Discovery)	rs143488652	A	G	0.0651695	0.00982719	0.986652	3.32e-11	43.9775
Vitamin D (Discovery)	rs143645388	C	T	0.0570183	0.00885352	0.983454	1.19e-10	41.476
Vitamin D (Discovery)	rs148647768	T	A	0.0488838	0.00849388	0.982098	8.66e-09	33.1221
Vitamin D (Discovery)	rs149524802	G	A	-0.0462912	0.00768147	0.978063	1.68e-09	36.3169
Vitamin D (Discovery)	rs149615216	C	T	0.0617954	0.0109647	0.989344	1.74e-08	31.7628
Vitamin D (Discovery)	rs1613599	C	T	0.0134272	0.00227965	0.527641	3.86e-09	34.6924
Vitamin D (Discovery)	rs16891982	C	G	-0.0498373	0.00912386	0.0151563	4.7e-08	29.8368
Vitamin D (Discovery)	rs1800588	C	T	0.0322286	0.00273754	0.785075	5.39e-32	138.6
Vitamin D (Discovery)	rs1894100	G	T	0.0918588	0.0029124	0.816128	1e-200	994.809
Vitamin D (Discovery)	rs2043085	T	C	-0.0259122	0.00230843	0.386107	3.07e-29	126.001
Vitamin D (Discovery)	rs2074735	G	C	-0.0305244	0.00460449	0.936119	3.37e-11	43.9472
Vitamin D (Discovery)	rs212100	T	C	0.0623743	0.00304082	0.163745	1.67e-93	420.756
Vitamin D (Discovery)	rs2608984	A	T	0.022888	0.00302799	0.834307	4.07e-14	57.1356
Vitamin D (Discovery)	rs2847500	G	A	0.0189625	0.00341276	0.875876	2.75e-08	30.8731
Vitamin D (Discovery)	rs2952295	A	T	-0.0154279	0.00267385	0.230018	7.93e-09	33.292
Vitamin D (Discovery)	rs3114045	T	C	0.0214435	0.00331184	0.132671	9.49e-11	41.923
Vitamin D (Discovery)	rs35408430	C	T	0.0202339	0.00237185	0.657498	1.45e-17	72.7754
Vitamin D (Discovery)	rs35749740	T	C	0.0143497	0.00255458	0.716314	1.94e-08	31.5534
Vitamin D (Discovery)	rs3814995	C	T	0.0140004	0.00242795	0.688631	8.1e-09	33.2507
Vitamin D (Discovery)	rs4121823	T	A	0.0208448	0.00313064	0.155047	2.77e-11	44.3332
Vitamin D (Discovery)	rs4364259	G	A	-0.0184678	0.00282899	0.798097	6.66e-11	42.6155
Vitamin D (Discovery)	rs4373971	G	C	0.0805646	0.00231928	0.597551	1e-200	1206.65
Vitamin D (Discovery)	rs4673553	T	G	0.0137244	0.00227419	0.551411	1.59e-09	36.4194
Vitamin D (Discovery)	rs4694423	C	A	0.0992575	0.0022846	0.583984	1e-200	1887.58
Vitamin D (Discovery)	rs4841132	A	G	-0.0241938	0.00391588	0.0914081	6.48e-10	38.1724
Vitamin D (Discovery)	rs4913428	C	A	0.0128305	0.00228901	0.59308	2.08e-08	31.419
Vitamin D (Discovery)	rs521765	C	G	0.0204292	0.00352535	0.878483	6.83e-09	33.5814
Vitamin D (Discovery)	rs543746207	A	G	0.305584	0.00982481	0.986692	1e-200	967.415
Vitamin D (Discovery)	rs57938057	T	C	0.073473	0.00852096	0.982179	6.54e-18	74.3496
Vitamin D (Discovery)	rs61815559	A	T	-0.0861393	0.00646465	0.968496	1.66e-40	177.547
Vitamin D (Discovery)	rs62007299	G	A	0.0138285	0.00248475	0.287659	2.62e-08	30.9731
Vitamin D (Discovery)	rs6671730	G	A	0.0148665	0.00227199	0.565576	6.01e-11	42.8159
Vitamin D (Discovery)	rs6834488	C	T	0.0155444	0.00228152	0.576049	9.55e-12	46.4194
Vitamin D (Discovery)	rs6966728	C	T	0.0132934	0.00229913	0.535554	7.39e-09	33.4307
Vitamin D (Discovery)	rs71601787	G	A	-0.0401652	0.00242177	0.673937	8.94e-62	275.064
Vitamin D (Discovery)	rs72860301	G	T	0.0525266	0.00570623	0.959247	3.41e-20	84.7345
Vitamin D (Discovery)	rs7439366	T	C	0.0303056	0.00225627	0.544494	3.94e-41	180.411
Vitamin D (Discovery)	rs7522116	C	T	0.0130656	0.00228833	0.433674	1.13e-08	32.6003
Vitamin D (Discovery)	rs7528419	A	G	-0.018968	0.00269667	0.775528	2.01e-12	49.4752
Vitamin D (Discovery)	rs7596659	A	G	-0.0142986	0.00236969	0.641775	1.6e-09	36.4086
Vitamin D (Discovery)	rs78649910	T	A	0.0232458	0.00367079	0.893521	2.41e-10	40.1024
Vitamin D (Discovery)	rs8018720	G	C	0.0316575	0.00294823	0.176537	6.76e-27	115.3
Vitamin D (Discovery)	rs8107974	A	T	-0.0364631	0.00424236	0.923778	8.33e-18	73.8741
Vitamin D (Discovery)	rs8121940	C	G	0.0389116	0.00283887	0.804632	9.25e-43	187.874
Vitamin D (Discovery)	rs964184	G	C	-0.040967	0.00332627	0.131732	7.41e-35	151.689
Vitamin D (Discovery)	rs9861009	T	C	-0.0146062	0.00254237	0.273043	9.19e-09	33.0063
Vitamin D (Validation)	rs1047891	C	A	0.0125534	0.00210766	0.684245	2.5837e-09	35.4749
Vitamin D (Validation)	rs10822145	C	T	0.012578	0.00196683	0.524576	1.60462e-10	40.8968
Vitamin D (Validation)	rs10859995	T	C	0.0399464	0.00198939	0.41738	1.11049e-89	403.195
Vitamin D (Validation)	rs10908469	A	C	-0.0158902	0.00221124	0.730274	6.6659e-13	51.6401
Vitamin D (Validation)	rs11023212	G	A	0.072773	0.00208589	0.655941	1e-200	1217.19
Vitamin D (Validation)	rs11076175	A	G	-0.023978	0.00256672	0.821625	9.46213e-21	87.2708
Vitamin D (Validation)	rs11182428	T	C	0.0123489	0.00196317	0.479988	3.16865e-10	39.5677
Vitamin D (Validation)	rs1149608	C	T	-0.0214762	0.00259513	0.824968	1.27833e-16	68.4852
Vitamin D (Validation)	rs11542462	G	A	0.0232523	0.00287287	0.865652	5.78604e-16	65.5088
Vitamin D (Validation)	rs11751024	C	A	0.0125611	0.00200538	0.602667	3.75952e-10	39.2339
Vitamin D (Validation)	rs117592720	T	C	-0.0714259	0.00618256	0.973925	7.14544e-31	133.467
Vitamin D (Validation)	rs117862422	T	C	0.0541519	0.00850362	0.986412	1.91393e-10	40.5527
Vitamin D (Validation)	rs12056768	T	G	0.021949	0.00199283	0.417109	3.27304e-28	121.308
Vitamin D (Validation)	rs12123821	C	T	-0.0772297	0.00460381	0.952459	3.70853e-63	281.406
Vitamin D (Validation)	rs12317268	A	G	0.0206326	0.00274181	0.849004	5.26505e-14	56.6283
Vitamin D (Validation)	rs12462826	G	A	0.0131168	0.00204832	0.631287	1.51661e-10	41.0072
Vitamin D (Validation)	rs1260326	T	C	-0.0224633	0.00200516	0.393449	3.95221e-29	125.502
Vitamin D (Validation)	rs12949853	G	A	-0.0144344	0.00253426	0.193274	1.22845e-08	32.4411
Vitamin D (Validation)	rs13011615	A	T	-0.0169587	0.00288288	0.864938	4.03978e-09	34.6045
Vitamin D (Validation)	rs13284054	T	C	-0.0185546	0.00308554	0.882245	1.8168e-09	36.161
Vitamin D (Validation)	rs142004400	A	C	0.0332364	0.00537846	0.965458	6.429e-10	38.1867
Vitamin D (Validation)	rs142158911	G	A	-0.0266711	0.00309689	0.885371	7.16666e-18	74.1703
Vitamin D (Validation)	rs143069752	T	A	-0.0224092	0.00392801	0.932651	1.16362e-08	32.5467
Vitamin D (Validation)	rs143488652	A	G	0.0629543	0.00855038	0.986611	1.80166e-13	54.2101
Vitamin D (Validation)	rs146128209	A	G	0.057293	0.00383087	0.929139	1.43171e-50	223.67
Vitamin D (Validation)	rs1532085	A	G	-0.0260168	0.0020142	0.38512	3.62404e-38	166.841
Vitamin D (Validation)	rs17144574	T	C	0.01526	0.00233815	0.766294	6.73e-11	42.5956
Vitamin D (Validation)	rs1792287	A	G	-0.0221848	0.00223092	0.735101	2.67182e-23	98.8879
Vitamin D (Validation)	rs1800588	C	T	0.0329963	0.00238443	0.784792	1.4981e-43	191.497
Vitamin D (Validation)	rs1858889	A	C	-0.0111372	0.00196228	0.498467	1.38169e-08	32.2129
Vitamin D (Validation)	rs189407772	A	G	-0.0530974	0.00661678	0.977308	1.01802e-15	64.3951
Vitamin D (Validation)	rs1966478	T	C	0.0123541	0.00213261	0.307039	6.91644e-09	33.5583
Vitamin D (Validation)	rs2012736	C	A	0.0481921	0.00360843	0.919152	1.10147e-40	178.367
Vitamin D (Validation)	rs2037511	G	A	-0.0170377	0.00263857	0.834022	1.06696e-10	41.6951
Vitamin D (Validation)	rs2074735	G	C	-0.027808	0.00400859	0.935944	4.00251e-12	48.1234
Vitamin D (Validation)	rs212100	T	C	0.065701	0.00264866	0.164003	7.83577e-136	615.307
Vitamin D (Validation)	rs2123930	G	A	0.014114	0.00219611	0.720639	1.30305e-10	41.304
Vitamin D (Validation)	rs2131925	G	T	0.0222318	0.00205242	0.356411	2.42863e-27	117.332
Vitamin D (Validation)	rs2171427	G	A	0.0154101	0.00273753	0.845097	1.81034e-08	31.6879
Vitamin D (Validation)	rs2207132	G	A	0.0386454	0.00549169	0.96711	1.96319e-12	49.5203
Vitamin D (Validation)	rs2229742	G	C	0.0251367	0.00322012	0.896533	5.89653e-15	60.9358
Vitamin D (Validation)	rs2297991	T	C	-0.0120361	0.00218295	0.279471	3.51448e-08	30.4007
Vitamin D (Validation)	rs2346264	A	C	0.0147004	0.00239864	0.217301	8.86225e-10	37.5602
Vitamin D (Validation)	rs2608984	A	T	0.0208623	0.00264074	0.834761	2.78567e-15	62.4127
Vitamin D (Validation)	rs2642439	A	G	0.0145212	0.00211201	0.31497	6.17571e-12	47.273
Vitamin D (Validation)	rs2659007	G	A	-0.0114099	0.00198953	0.549026	9.75225e-09	32.8899
Vitamin D (Validation)	rs2756119	G	A	-0.0121881	0.0020411	0.616734	2.35302e-09	35.6569
Vitamin D (Validation)	rs2847500	G	A	0.0221038	0.00298092	0.876495	1.21523e-13	54.9836
Vitamin D (Validation)	rs2952289	C	T	-0.0178756	0.00245386	0.201966	3.2242e-13	53.0667
Vitamin D (Validation)	rs34177108	C	A	0.0122879	0.00223709	0.732498	3.95618e-08	30.1709
Vitamin D (Validation)	rs34186890	A	G	0.0149926	0.00224148	0.74029	2.25187e-11	44.7388
Vitamin D (Validation)	rs34284484	T	G	0.0123129	0.002169	0.714404	1.37258e-08	32.2256
Vitamin D (Validation)	rs34726834	C	T	-0.0149657	0.00227206	0.747975	4.49358e-11	43.3865
Vitamin D (Validation)	rs35408430	C	T	0.0213322	0.00206739	0.657829	5.81643e-25	106.47
Vitamin D (Validation)	rs3814995	C	T	0.0126428	0.00211677	0.68844	2.33427e-09	35.673
Vitamin D (Validation)	rs3890624	A	G	-0.0112736	0.00203846	0.604899	3.19364e-08	30.5859
Vitamin D (Validation)	rs4121823	T	A	0.0185043	0.00273512	0.154674	1.32891e-11	45.7712
Vitamin D (Validation)	rs41301394	C	T	-0.0126168	0.00217969	0.718135	7.10925e-09	33.5049
Vitamin D (Validation)	rs429358	T	C	0.0231982	0.00272644	0.84751	1.76054e-17	72.3964
Vitamin D (Validation)	rs4306928	T	C	-0.0250598	0.00263067	0.167653	1.63484e-21	90.7449
Vitamin D (Validation)	rs4364259	G	A	-0.0165067	0.0024674	0.797841	2.23282e-11	44.755
Vitamin D (Validation)	rs4418728	G	T	-0.0121203	0.00196937	0.54832	7.53657e-10	37.8767
Vitamin D (Validation)	rs4616820	C	T	0.0123353	0.00198653	0.535048	5.31702e-10	38.5575
Vitamin D (Validation)	rs4694423	C	A	0.100874	0.00199111	0.583534	1e-200	2566.66
Vitamin D (Validation)	rs4944885	C	T	-0.07026	0.00207654	0.336448	1e-200	1144.82
Vitamin D (Validation)	rs512083	T	C	-0.0122018	0.00197554	0.539183	6.5569e-10	38.1484
Vitamin D (Validation)	rs543746207	A	G	0.310307	0.00861833	0.986851	1e-200	1296.39
Vitamin D (Validation)	rs57459725	C	G	0.0176615	0.00289594	0.867087	1.06936e-09	37.1943
Vitamin D (Validation)	rs58387006	A	C	0.0137174	0.0023619	0.778152	6.33159e-09	33.7303
Vitamin D (Validation)	rs6003465	T	C	0.0119188	0.0020906	0.668017	1.19014e-08	32.503
Vitamin D (Validation)	rs61815559	A	T	-0.0845633	0.00564426	0.968583	9.60264e-51	224.466
Vitamin D (Validation)	rs62012766	T	C	0.0181582	0.00269511	0.842886	1.61169e-11	45.3934
Vitamin D (Validation)	rs62115743	C	T	-0.0274464	0.00361625	0.918487	3.20575e-14	57.6042
Vitamin D (Validation)	rs6438900	C	G	-0.0133459	0.00225847	0.742009	3.4363e-09	34.9194
Vitamin D (Validation)	rs6547409	C	T	-0.0279437	0.00452445	0.950242	6.56801e-10	38.1449
Vitamin D (Validation)	rs6671730	G	A	0.015115	0.00197958	0.565711	2.25018e-14	58.3002
Vitamin D (Validation)	rs6723486	C	T	0.0111173	0.00202854	0.389437	4.24314e-08	30.0353
Vitamin D (Validation)	rs6724965	A	G	0.0165826	0.00259881	0.828539	1.76125e-10	40.7152
Vitamin D (Validation)	rs6834488	C	T	0.0146317	0.00199028	0.576288	1.9587e-13	54.0457
Vitamin D (Validation)	rs71467497	T	C	0.03333	0.0059135	0.971383	1.738e-08	31.7674
Vitamin D (Validation)	rs71601787	G	A	-0.0419281	0.00210912	0.673263	6.13131e-88	395.192
Vitamin D (Validation)	rs72834856	T	G	0.0235978	0.00379173	0.927943	4.86222e-10	38.7318
Vitamin D (Validation)	rs73413596	T	C	-0.0237483	0.00376674	0.926128	2.88691e-10	39.7497
Vitamin D (Validation)	rs7439366	T	C	0.0315734	0.00196647	0.544487	5.19727e-58	257.791
Vitamin D (Validation)	rs7522116	C	T	0.0126086	0.00199431	0.433716	2.57687e-10	39.9713
Vitamin D (Validation)	rs7528419	A	G	-0.0200747	0.00235052	0.775305	1.33612e-17	72.9408
Vitamin D (Validation)	rs7569755	G	A	-0.0132378	0.00217782	0.709372	1.21331e-09	36.9477
Vitamin D (Validation)	rs7657132	A	G	0.0140781	0.00213658	0.683315	4.42582e-11	43.416
Vitamin D (Validation)	rs7784802	A	T	-0.0137867	0.00204009	0.639012	1.40038e-11	45.6691
Vitamin D (Validation)	rs77924615	G	A	0.0144881	0.00251244	0.806554	8.09141e-09	33.253
Vitamin D (Validation)	rs78649910	T	A	0.0193309	0.00320205	0.893826	1.5695e-09	36.4458
Vitamin D (Validation)	rs79598313	C	T	0.0370228	0.00648419	0.976633	1.1318e-08	32.6007
Vitamin D (Validation)	rs79687284	G	C	0.0295438	0.00537042	0.965449	3.77203e-08	30.2633
Vitamin D (Validation)	rs8018720	G	C	0.0383637	0.0025687	0.176691	1.94818e-50	223.056
Vitamin D (Validation)	rs804281	A	G	-0.0157516	0.00199025	0.416402	2.48467e-15	62.6375
Vitamin D (Validation)	rs8063565	G	C	-0.0123302	0.00221722	0.266401	2.6807e-08	30.9259
Vitamin D (Validation)	rs8091117	C	A	0.02514	0.0039672	0.934736	2.34349e-10	40.1571
Vitamin D (Validation)	rs8107974	A	T	-0.0386164	0.00369585	0.923752	1.48701e-25	109.173
Vitamin D (Validation)	rs8121940	C	G	0.037716	0.00247344	0.804752	1.68777e-52	232.514
Vitamin D (Validation)	rs8181687	G	A	-0.0116958	0.00198761	0.42096	3.99621e-09	34.6256
Vitamin D (Validation)	rs9409266	G	A	0.0184021	0.00283662	0.138879	8.73653e-11	42.0855
Vitamin D (Validation)	rs9467550	A	G	0.0188955	0.00319549	0.894762	3.35618e-09	34.9657
Vitamin D (Validation)	rs9476310	C	T	-0.0117234	0.00197015	0.488661	2.67337e-09	35.4086
Vitamin D (Validation)	rs964184	G	C	-0.0431884	0.00289883	0.131625	3.36693e-50	221.967

## Sheet: IVs of anterior iridocyclitis
exposure	SNP	effect_allele.exposure	other_allele.exposure	beta.exposure	se.exposure	eaf.exposure	pval.exposure	F value
Vitamin D (Discovery)	rs1048328	G	A	-0.0266581	0.00413971	0.91957	1.2e-10	41.4685
Vitamin D (Discovery)	rs10859995	T	C	0.0366883	0.00228147	0.417089	3.47e-58	258.598
Vitamin D (Discovery)	rs10889332	C	T	-0.0215387	0.00235781	0.646513	6.54e-20	83.449
Vitamin D (Discovery)	rs10908469	A	C	-0.0183193	0.00253723	0.72984	5.19e-13	52.1312
Vitamin D (Discovery)	rs111529171	G	C	0.0156181	0.00276178	0.785201	1.56e-08	31.98
Vitamin D (Discovery)	rs11542462	G	A	0.0238107	0.00330669	0.866407	5.99e-13	51.851
Vitamin D (Discovery)	rs115478735	A	T	0.0165401	0.00291299	0.818369	1.36e-08	32.2402
Vitamin D (Discovery)	rs11721204	C	T	-0.0123962	0.00227058	0.562984	4.78e-08	29.806
Vitamin D (Discovery)	rs12056768	T	G	0.0236998	0.00228682	0.416558	3.63e-25	107.405
Vitamin D (Discovery)	rs12123821	C	T	-0.0762389	0.00529959	0.952816	6.35e-47	206.952
Vitamin D (Discovery)	rs12317268	A	G	0.023379	0.00314923	0.849211	1.14e-13	55.1116
Vitamin D (Discovery)	rs12508775	T	C	-0.020301	0.00263398	0.757327	1.28e-14	59.4032
Vitamin D (Discovery)	rs1260326	T	C	-0.01913	0.00229882	0.394573	8.68e-17	69.25
Vitamin D (Discovery)	rs12721051	C	G	0.0167981	0.00288441	0.813047	5.75e-09	33.9161
Vitamin D (Discovery)	rs12890837	C	T	0.0134208	0.002415	0.667351	2.74e-08	30.8832
Vitamin D (Discovery)	rs12913832	A	G	-0.016019	0.00287246	0.18515	2.45e-08	31.1002
Vitamin D (Discovery)	rs13137398	A	T	-0.0262933	0.00455744	0.935101	7.96e-09	33.285
Vitamin D (Discovery)	rs13330068	G	T	-0.0192367	0.00324352	0.860274	3.01e-09	35.1745
Vitamin D (Discovery)	rs142158911	G	A	-0.022628	0.00354797	0.885258	1.8e-10	40.6755
Vitamin D (Discovery)	rs143488652	A	G	0.0651695	0.00982719	0.986652	3.32e-11	43.9775
Vitamin D (Discovery)	rs143645388	C	T	0.0570183	0.00885352	0.983454	1.19e-10	41.476
Vitamin D (Discovery)	rs148647768	T	A	0.0488838	0.00849388	0.982098	8.66e-09	33.1221
Vitamin D (Discovery)	rs149524802	G	A	-0.0462912	0.00768147	0.978063	1.68e-09	36.3169
Vitamin D (Discovery)	rs149615216	C	T	0.0617954	0.0109647	0.989344	1.74e-08	31.7628
Vitamin D (Discovery)	rs1613599	C	T	0.0134272	0.00227965	0.527641	3.86e-09	34.6924
Vitamin D (Discovery)	rs16891982	C	G	-0.0498373	0.00912386	0.0151563	4.7e-08	29.8368
Vitamin D (Discovery)	rs1800588	C	T	0.0322286	0.00273754	0.785075	5.39e-32	138.6
Vitamin D (Discovery)	rs1894100	G	T	0.0918588	0.0029124	0.816128	1e-200	994.809
Vitamin D (Discovery)	rs2012736	C	A	0.0451826	0.00413064	0.918814	7.55e-28	119.649
Vitamin D (Discovery)	rs2043085	T	C	-0.0259122	0.00230843	0.386107	3.07e-29	126.001
Vitamin D (Discovery)	rs2074735	G	C	-0.0305244	0.00460449	0.936119	3.37e-11	43.9472
Vitamin D (Discovery)	rs212100	T	C	0.0623743	0.00304082	0.163745	1.67e-93	420.756
Vitamin D (Discovery)	rs2608984	A	T	0.022888	0.00302799	0.834307	4.07e-14	57.1356
Vitamin D (Discovery)	rs2847500	G	A	0.0189625	0.00341276	0.875876	2.75e-08	30.8731
Vitamin D (Discovery)	rs2952295	A	T	-0.0154279	0.00267385	0.230018	7.93e-09	33.292
Vitamin D (Discovery)	rs3114045	T	C	0.0214435	0.00331184	0.132671	9.49e-11	41.923
Vitamin D (Discovery)	rs35408430	C	T	0.0202339	0.00237185	0.657498	1.45e-17	72.7754
Vitamin D (Discovery)	rs35749740	T	C	0.0143497	0.00255458	0.716314	1.94e-08	31.5534
Vitamin D (Discovery)	rs3814995	C	T	0.0140004	0.00242795	0.688631	8.1e-09	33.2507
Vitamin D (Discovery)	rs4121823	T	A	0.0208448	0.00313064	0.155047	2.77e-11	44.3332
Vitamin D (Discovery)	rs4364259	G	A	-0.0184678	0.00282899	0.798097	6.66e-11	42.6155
Vitamin D (Discovery)	rs4373971	G	C	0.0805646	0.00231928	0.597551	1e-200	1206.65
Vitamin D (Discovery)	rs4673553	T	G	0.0137244	0.00227419	0.551411	1.59e-09	36.4194
Vitamin D (Discovery)	rs4694423	C	A	0.0992575	0.0022846	0.583984	1e-200	1887.58
Vitamin D (Discovery)	rs4841132	A	G	-0.0241938	0.00391588	0.0914081	6.48e-10	38.1724
Vitamin D (Discovery)	rs4913428	C	A	0.0128305	0.00228901	0.59308	2.08e-08	31.419
Vitamin D (Discovery)	rs521765	C	G	0.0204292	0.00352535	0.878483	6.83e-09	33.5814
Vitamin D (Discovery)	rs543746207	A	G	0.305584	0.00982481	0.986692	1e-200	967.415
Vitamin D (Discovery)	rs57938057	T	C	0.073473	0.00852096	0.982179	6.54e-18	74.3496
Vitamin D (Discovery)	rs61815559	A	T	-0.0861393	0.00646465	0.968496	1.66e-40	177.547
Vitamin D (Discovery)	rs62007299	G	A	0.0138285	0.00248475	0.287659	2.62e-08	30.9731
Vitamin D (Discovery)	rs6671730	G	A	0.0148665	0.00227199	0.565576	6.01e-11	42.8159
Vitamin D (Discovery)	rs6834488	C	T	0.0155444	0.00228152	0.576049	9.55e-12	46.4194
Vitamin D (Discovery)	rs6966728	C	T	0.0132934	0.00229913	0.535554	7.39e-09	33.4307
Vitamin D (Discovery)	rs71601787	G	A	-0.0401652	0.00242177	0.673937	8.94e-62	275.064
Vitamin D (Discovery)	rs72860301	G	T	0.0525266	0.00570623	0.959247	3.41e-20	84.7345
Vitamin D (Discovery)	rs7439366	T	C	0.0303056	0.00225627	0.544494	3.94e-41	180.411
Vitamin D (Discovery)	rs7522116	C	T	0.0130656	0.00228833	0.433674	1.13e-08	32.6003
Vitamin D (Discovery)	rs7528419	A	G	-0.018968	0.00269667	0.775528	2.01e-12	49.4752
Vitamin D (Discovery)	rs7596659	A	G	-0.0142986	0.00236969	0.641775	1.6e-09	36.4086
Vitamin D (Discovery)	rs78649910	T	A	0.0232458	0.00367079	0.893521	2.41e-10	40.1024
Vitamin D (Discovery)	rs8018720	G	C	0.0316575	0.00294823	0.176537	6.76e-27	115.3
Vitamin D (Discovery)	rs8121940	C	G	0.0389116	0.00283887	0.804632	9.25e-43	187.874
Vitamin D (Discovery)	rs964184	G	C	-0.040967	0.00332627	0.131732	7.41e-35	151.689
Vitamin D (Discovery)	rs9861009	T	C	-0.0146062	0.00254237	0.273043	9.19e-09	33.0063
Vitamin D (Validation)	rs1047891	C	A	0.0125534	0.00210766	0.684245	2.58e-09	35.4749
Vitamin D (Validation)	rs10822145	C	T	0.012578	0.00196683	0.524576	1.6e-10	40.8968
Vitamin D (Validation)	rs10859995	T	C	0.0399464	0.00198939	0.41738	1.11e-89	403.195
Vitamin D (Validation)	rs10908469	A	C	-0.0158902	0.00221124	0.730274	6.67e-13	51.6401
Vitamin D (Validation)	rs11023212	G	A	0.072773	0.00208589	0.655941	1e-200	1217.19
Vitamin D (Validation)	rs11076175	A	G	-0.023978	0.00256672	0.821625	9.46e-21	87.2708
Vitamin D (Validation)	rs11182428	T	C	0.0123489	0.00196317	0.479988	3.17e-10	39.5677
Vitamin D (Validation)	rs1149608	C	T	-0.0214762	0.00259513	0.824968	1.28e-16	68.4852
Vitamin D (Validation)	rs11542462	G	A	0.0232523	0.00287287	0.865652	5.79e-16	65.5088
Vitamin D (Validation)	rs117592720	T	C	-0.0714259	0.00618256	0.973925	7.15e-31	133.467
Vitamin D (Validation)	rs117862422	T	C	0.0541519	0.00850362	0.986412	1.91e-10	40.5527
Vitamin D (Validation)	rs12056768	T	G	0.021949	0.00199283	0.417109	3.27e-28	121.308
Vitamin D (Validation)	rs12123821	C	T	-0.0772297	0.00460381	0.952459	3.71e-63	281.406
Vitamin D (Validation)	rs12317268	A	G	0.0206326	0.00274181	0.849004	5.27e-14	56.6283
Vitamin D (Validation)	rs12462826	G	A	0.0131168	0.00204832	0.631287	1.52e-10	41.0072
Vitamin D (Validation)	rs1260326	T	C	-0.0224633	0.00200516	0.393449	3.95e-29	125.502
Vitamin D (Validation)	rs12949853	G	A	-0.0144344	0.00253426	0.193274	1.23e-08	32.4411
Vitamin D (Validation)	rs13011615	A	T	-0.0169587	0.00288288	0.864938	4.04e-09	34.6045
Vitamin D (Validation)	rs13284054	T	C	-0.0185546	0.00308554	0.882245	1.82e-09	36.161
Vitamin D (Validation)	rs142004400	A	C	0.0332364	0.00537846	0.965458	6.43e-10	38.1867
Vitamin D (Validation)	rs142158911	G	A	-0.0266711	0.00309689	0.885371	7.17e-18	74.1703
Vitamin D (Validation)	rs143069752	T	A	-0.0224092	0.00392801	0.932651	1.16e-08	32.5467
Vitamin D (Validation)	rs143488652	A	G	0.0629543	0.00855038	0.986611	1.8e-13	54.2101
Vitamin D (Validation)	rs146128209	A	G	0.057293	0.00383087	0.929139	1.43e-50	223.67
Vitamin D (Validation)	rs1532085	A	G	-0.0260168	0.0020142	0.38512	3.62e-38	166.841
Vitamin D (Validation)	rs17144574	T	C	0.01526	0.00233815	0.766294	6.73e-11	42.5956
Vitamin D (Validation)	rs1792287	A	G	-0.0221848	0.00223092	0.735101	2.67e-23	98.8879
Vitamin D (Validation)	rs1800588	C	T	0.0329963	0.00238443	0.784792	1.5e-43	191.497
Vitamin D (Validation)	rs1858889	A	C	-0.0111372	0.00196228	0.498467	1.38e-08	32.2129
Vitamin D (Validation)	rs189407772	A	G	-0.0530974	0.00661678	0.977308	1.02e-15	64.3951
Vitamin D (Validation)	rs1966478	T	C	0.0123541	0.00213261	0.307039	6.92e-09	33.5583
Vitamin D (Validation)	rs2012736	C	A	0.0481921	0.00360843	0.919152	1.1e-40	178.367
Vitamin D (Validation)	rs2037511	G	A	-0.0170377	0.00263857	0.834022	1.07e-10	41.6951
Vitamin D (Validation)	rs2074735	G	C	-0.027808	0.00400859	0.935944	4e-12	48.1234
Vitamin D (Validation)	rs212100	T	C	0.065701	0.00264866	0.164003	7.84e-136	615.307
Vitamin D (Validation)	rs2123930	G	A	0.014114	0.00219611	0.720639	1.3e-10	41.304
Vitamin D (Validation)	rs2131925	G	T	0.0222318	0.00205242	0.356411	2.43e-27	117.332
Vitamin D (Validation)	rs2171427	G	A	0.0154101	0.00273753	0.845097	1.81e-08	31.6879
Vitamin D (Validation)	rs2207132	G	A	0.0386454	0.00549169	0.96711	1.96e-12	49.5203
Vitamin D (Validation)	rs2229742	G	C	0.0251367	0.00322012	0.896533	5.9e-15	60.9358
Vitamin D (Validation)	rs2297991	T	C	-0.0120361	0.00218295	0.279471	3.51e-08	30.4007
Vitamin D (Validation)	rs2346264	A	C	0.0147004	0.00239864	0.217301	8.86e-10	37.5602
Vitamin D (Validation)	rs2608984	A	T	0.0208623	0.00264074	0.834761	2.79e-15	62.4127
Vitamin D (Validation)	rs2642439	A	G	0.0145212	0.00211201	0.31497	6.18e-12	47.273
Vitamin D (Validation)	rs2659007	G	A	-0.0114099	0.00198953	0.549026	9.75e-09	32.8899
Vitamin D (Validation)	rs2756119	G	A	-0.0121881	0.0020411	0.616734	2.35e-09	35.6569
Vitamin D (Validation)	rs2847500	G	A	0.0221038	0.00298092	0.876495	1.22e-13	54.9836
Vitamin D (Validation)	rs2952289	C	T	-0.0178756	0.00245386	0.201966	3.22e-13	53.0667
Vitamin D (Validation)	rs34177108	C	A	0.0122879	0.00223709	0.732498	3.96e-08	30.1709
Vitamin D (Validation)	rs34186890	A	G	0.0149926	0.00224148	0.74029	2.25e-11	44.7388
Vitamin D (Validation)	rs34284484	T	G	0.0123129	0.002169	0.714404	1.37e-08	32.2256
Vitamin D (Validation)	rs34726834	C	T	-0.0149657	0.00227206	0.747975	4.49e-11	43.3865
Vitamin D (Validation)	rs35408430	C	T	0.0213322	0.00206739	0.657829	5.82e-25	106.47
Vitamin D (Validation)	rs3814995	C	T	0.0126428	0.00211677	0.68844	2.33e-09	35.673
Vitamin D (Validation)	rs3890624	A	G	-0.0112736	0.00203846	0.604899	3.19e-08	30.5859
Vitamin D (Validation)	rs4121823	T	A	0.0185043	0.00273512	0.154674	1.33e-11	45.7712
Vitamin D (Validation)	rs41301394	C	T	-0.0126168	0.00217969	0.718135	7.11e-09	33.5049
Vitamin D (Validation)	rs429358	T	C	0.0231982	0.00272644	0.84751	1.76e-17	72.3964
Vitamin D (Validation)	rs4306928	T	C	-0.0250598	0.00263067	0.167653	1.63e-21	90.7449
Vitamin D (Validation)	rs4364259	G	A	-0.0165067	0.0024674	0.797841	2.23e-11	44.755
Vitamin D (Validation)	rs4418728	G	T	-0.0121203	0.00196937	0.54832	7.54e-10	37.8767
Vitamin D (Validation)	rs4616820	C	T	0.0123353	0.00198653	0.535048	5.32e-10	38.5575
Vitamin D (Validation)	rs4694423	C	A	0.100874	0.00199111	0.583534	1e-200	2566.66
Vitamin D (Validation)	rs4944885	C	T	-0.07026	0.00207654	0.336448	1e-200	1144.82
Vitamin D (Validation)	rs512083	T	C	-0.0122018	0.00197554	0.539183	6.56e-10	38.1484
Vitamin D (Validation)	rs543746207	A	G	0.310307	0.00861833	0.986851	1e-200	1296.39
Vitamin D (Validation)	rs57459725	C	G	0.0176615	0.00289594	0.867087	1.07e-09	37.1943
Vitamin D (Validation)	rs58387006	A	C	0.0137174	0.0023619	0.778152	6.33e-09	33.7303
Vitamin D (Validation)	rs6003465	T	C	0.0119188	0.0020906	0.668017	1.19e-08	32.503
Vitamin D (Validation)	rs61815559	A	T	-0.0845633	0.00564426	0.968583	9.6e-51	224.466
Vitamin D (Validation)	rs62012766	T	C	0.0181582	0.00269511	0.842886	1.61e-11	45.3934
Vitamin D (Validation)	rs62115743	C	T	-0.0274464	0.00361625	0.918487	3.21e-14	57.6042
Vitamin D (Validation)	rs6438900	C	G	-0.0133459	0.00225847	0.742009	3.44e-09	34.9194
Vitamin D (Validation)	rs6547409	C	T	-0.0279437	0.00452445	0.950242	6.57e-10	38.1449
Vitamin D (Validation)	rs6671730	G	A	0.015115	0.00197958	0.565711	2.25e-14	58.3002
Vitamin D (Validation)	rs6723486	C	T	0.0111173	0.00202854	0.389437	4.24e-08	30.0353
Vitamin D (Validation)	rs6724965	A	G	0.0165826	0.00259881	0.828539	1.76e-10	40.7152
Vitamin D (Validation)	rs6834488	C	T	0.0146317	0.00199028	0.576288	1.96e-13	54.0457
Vitamin D (Validation)	rs71467497	T	C	0.03333	0.0059135	0.971383	1.74e-08	31.7674
Vitamin D (Validation)	rs71601787	G	A	-0.0419281	0.00210912	0.673263	6.13e-88	395.192
Vitamin D (Validation)	rs72834856	T	G	0.0235978	0.00379173	0.927943	4.86e-10	38.7318
Vitamin D (Validation)	rs73413596	T	C	-0.0237483	0.00376674	0.926128	2.89e-10	39.7497
Vitamin D (Validation)	rs7439366	T	C	0.0315734	0.00196647	0.544487	5.2e-58	257.791
Vitamin D (Validation)	rs7522116	C	T	0.0126086	0.00199431	0.433716	2.58e-10	39.9713
Vitamin D (Validation)	rs7528419	A	G	-0.0200747	0.00235052	0.775305	1.34e-17	72.9408
Vitamin D (Validation)	rs7569755	G	A	-0.0132378	0.00217782	0.709372	1.21e-09	36.9477
Vitamin D (Validation)	rs7657132	A	G	0.0140781	0.00213658	0.683315	4.43e-11	43.416
Vitamin D (Validation)	rs7784802	A	T	-0.0137867	0.00204009	0.639012	1.4e-11	45.6691
Vitamin D (Validation)	rs77924615	G	A	0.0144881	0.00251244	0.806554	8.09e-09	33.253
Vitamin D (Validation)	rs78649910	T	A	0.0193309	0.00320205	0.893826	1.57e-09	36.4458
Vitamin D (Validation)	rs79598313	C	T	0.0370228	0.00648419	0.976633	1.13e-08	32.6007
Vitamin D (Validation)	rs79687284	G	C	0.0295438	0.00537042	0.965449	3.77e-08	30.2633
Vitamin D (Validation)	rs8018720	G	C	0.0383637	0.0025687	0.176691	1.95e-50	223.056
Vitamin D (Validation)	rs804281	A	G	-0.0157516	0.00199025	0.416402	2.48e-15	62.6375
Vitamin D (Validation)	rs8063565	G	C	-0.0123302	0.00221722	0.266401	2.68e-08	30.9259
Vitamin D (Validation)	rs8091117	C	A	0.02514	0.0039672	0.934736	2.34e-10	40.1571
Vitamin D (Validation)	rs8121940	C	G	0.037716	0.00247344	0.804752	1.69e-52	232.514
Vitamin D (Validation)	rs8181687	G	A	-0.0116958	0.00198761	0.42096	4e-09	34.6256
Vitamin D (Validation)	rs9409266	G	A	0.0184021	0.00283662	0.138879	8.74e-11	42.0855
Vitamin D (Validation)	rs9467550	A	G	0.0188955	0.00319549	0.894762	3.36e-09	34.9657
Vitamin D (Validation)	rs9476310	C	T	-0.0117234	0.00197015	0.488661	2.67e-09	35.4086
Vitamin D (Validation)	rs964184	G	C	-0.0431884	0.00289883	0.131625	3.37e-50	221.967

## Sheet: IVs of senile cataract
exposure	SNP	effect_allele.exposure	other_allele.exposure	beta.exposure	se.exposure	eaf.exposure	pval.exposure	F value
Vitamin D (Discovery)	rs1048328	G	A	-0.0266581	0.00413971	0.91957	1.2e-10	41.4685
Vitamin D (Discovery)	rs10859995	T	C	0.0366883	0.00228147	0.417089	3.47e-58	258.598
Vitamin D (Discovery)	rs10889332	C	T	-0.0215387	0.00235781	0.646513	6.54e-20	83.449
Vitamin D (Discovery)	rs10908469	A	C	-0.0183193	0.00253723	0.72984	5.19e-13	52.1312
Vitamin D (Discovery)	rs111529171	G	C	0.0156181	0.00276178	0.785201	1.56e-08	31.98
Vitamin D (Discovery)	rs11542462	G	A	0.0238107	0.00330669	0.866407	5.99e-13	51.851
Vitamin D (Discovery)	rs11721204	C	T	-0.0123962	0.00227058	0.562984	4.78e-08	29.806
Vitamin D (Discovery)	rs12056768	T	G	0.0236998	0.00228682	0.416558	3.63e-25	107.405
Vitamin D (Discovery)	rs12123821	C	T	-0.0762389	0.00529959	0.952816	6.35e-47	206.952
Vitamin D (Discovery)	rs12317268	A	G	0.023379	0.00314923	0.849211	1.14e-13	55.1116
Vitamin D (Discovery)	rs12508775	T	C	-0.020301	0.00263398	0.757327	1.28e-14	59.4032
Vitamin D (Discovery)	rs1260326	T	C	-0.01913	0.00229882	0.394573	8.68e-17	69.25
Vitamin D (Discovery)	rs12890837	C	T	0.0134208	0.002415	0.667351	2.74e-08	30.8832
Vitamin D (Discovery)	rs13137398	A	T	-0.0262933	0.00455744	0.935101	7.96e-09	33.285
Vitamin D (Discovery)	rs13330068	G	T	-0.0192367	0.00324352	0.860274	3.01e-09	35.1745
Vitamin D (Discovery)	rs142158911	G	A	-0.022628	0.00354797	0.885258	1.8e-10	40.6755
Vitamin D (Discovery)	rs143488652	A	G	0.0651695	0.00982719	0.986652	3.32e-11	43.9775
Vitamin D (Discovery)	rs143645388	C	T	0.0570183	0.00885352	0.983454	1.19e-10	41.476
Vitamin D (Discovery)	rs148647768	T	A	0.0488838	0.00849388	0.982098	8.66e-09	33.1221
Vitamin D (Discovery)	rs149524802	G	A	-0.0462912	0.00768147	0.978063	1.68e-09	36.3169
Vitamin D (Discovery)	rs149615216	C	T	0.0617954	0.0109647	0.989344	1.74e-08	31.7628
Vitamin D (Discovery)	rs1613599	C	T	0.0134272	0.00227965	0.527641	3.86e-09	34.6924
Vitamin D (Discovery)	rs16891982	C	G	-0.0498373	0.00912386	0.0151563	4.7e-08	29.8368
Vitamin D (Discovery)	rs1800588	C	T	0.0322286	0.00273754	0.785075	5.39e-32	138.6
Vitamin D (Discovery)	rs1894100	G	T	0.0918588	0.0029124	0.816128	1e-200	994.809
Vitamin D (Discovery)	rs2012736	C	A	0.0451826	0.00413064	0.918814	7.55e-28	119.649
Vitamin D (Discovery)	rs2043085	T	C	-0.0259122	0.00230843	0.386107	3.07e-29	126.001
Vitamin D (Discovery)	rs2074735	G	C	-0.0305244	0.00460449	0.936119	3.37e-11	43.9472
Vitamin D (Discovery)	rs212100	T	C	0.0623743	0.00304082	0.163745	1.67e-93	420.756
Vitamin D (Discovery)	rs2608984	A	T	0.022888	0.00302799	0.834307	4.07e-14	57.1356
Vitamin D (Discovery)	rs2847500	G	A	0.0189625	0.00341276	0.875876	2.75e-08	30.8731
Vitamin D (Discovery)	rs2952295	A	T	-0.0154279	0.00267385	0.230018	7.93e-09	33.292
Vitamin D (Discovery)	rs3114045	T	C	0.0214435	0.00331184	0.132671	9.49e-11	41.923
Vitamin D (Discovery)	rs35408430	C	T	0.0202339	0.00237185	0.657498	1.45e-17	72.7754
Vitamin D (Discovery)	rs35749740	T	C	0.0143497	0.00255458	0.716314	1.94e-08	31.5534
Vitamin D (Discovery)	rs3814995	C	T	0.0140004	0.00242795	0.688631	8.1e-09	33.2507
Vitamin D (Discovery)	rs4121823	T	A	0.0208448	0.00313064	0.155047	2.77e-11	44.3332
Vitamin D (Discovery)	rs4364259	G	A	-0.0184678	0.00282899	0.798097	6.66e-11	42.6155
Vitamin D (Discovery)	rs4373971	G	C	0.0805646	0.00231928	0.597551	1e-200	1206.65
Vitamin D (Discovery)	rs4673553	T	G	0.0137244	0.00227419	0.551411	1.59e-09	36.4194
Vitamin D (Discovery)	rs4694423	C	A	0.0992575	0.0022846	0.583984	1e-200	1887.58
Vitamin D (Discovery)	rs4841132	A	G	-0.0241938	0.00391588	0.0914081	6.48e-10	38.1724
Vitamin D (Discovery)	rs4913428	C	A	0.0128305	0.00228901	0.59308	2.08e-08	31.419
Vitamin D (Discovery)	rs521765	C	G	0.0204292	0.00352535	0.878483	6.83e-09	33.5814
Vitamin D (Discovery)	rs543746207	A	G	0.305584	0.00982481	0.986692	1e-200	967.415
Vitamin D (Discovery)	rs57938057	T	C	0.073473	0.00852096	0.982179	6.54e-18	74.3496
Vitamin D (Discovery)	rs61815559	A	T	-0.0861393	0.00646465	0.968496	1.66e-40	177.547
Vitamin D (Discovery)	rs62007299	G	A	0.0138285	0.00248475	0.287659	2.62e-08	30.9731
Vitamin D (Discovery)	rs6671730	G	A	0.0148665	0.00227199	0.565576	6.01e-11	42.8159
Vitamin D (Discovery)	rs6834488	C	T	0.0155444	0.00228152	0.576049	9.55e-12	46.4194
Vitamin D (Discovery)	rs6966728	C	T	0.0132934	0.00229913	0.535554	7.39e-09	33.4307
Vitamin D (Discovery)	rs71601787	G	A	-0.0401652	0.00242177	0.673937	8.94e-62	275.064
Vitamin D (Discovery)	rs72860301	G	T	0.0525266	0.00570623	0.959247	3.41e-20	84.7345
Vitamin D (Discovery)	rs7439366	T	C	0.0303056	0.00225627	0.544494	3.94e-41	180.411
Vitamin D (Discovery)	rs7522116	C	T	0.0130656	0.00228833	0.433674	1.13e-08	32.6003
Vitamin D (Discovery)	rs7528419	A	G	-0.018968	0.00269667	0.775528	2.01e-12	49.4752
Vitamin D (Discovery)	rs7596659	A	G	-0.0142986	0.00236969	0.641775	1.6e-09	36.4086
Vitamin D (Discovery)	rs78649910	T	A	0.0232458	0.00367079	0.893521	2.41e-10	40.1024
Vitamin D (Discovery)	rs8018720	G	C	0.0316575	0.00294823	0.176537	6.76e-27	115.3
Vitamin D (Discovery)	rs8107974	A	T	-0.0364631	0.00424236	0.923778	8.33e-18	73.8741
Vitamin D (Discovery)	rs8121940	C	G	0.0389116	0.00283887	0.804632	9.25e-43	187.874
Vitamin D (Discovery)	rs964184	G	C	-0.040967	0.00332627	0.131732	7.41e-35	151.689
Vitamin D (Discovery)	rs9861009	T	C	-0.0146062	0.00254237	0.273043	9.19e-09	33.0063
Vitamin D (Validation)	rs1047891	C	A	0.0125534	0.00210766	0.684245	2.58e-09	35.4749
Vitamin D (Validation)	rs10822145	C	T	0.012578	0.00196683	0.524576	1.6e-10	40.8968
Vitamin D (Validation)	rs10859995	T	C	0.0399464	0.00198939	0.41738	1.11e-89	403.195
Vitamin D (Validation)	rs10908469	A	C	-0.0158902	0.00221124	0.730274	6.67e-13	51.6401
Vitamin D (Validation)	rs11023212	G	A	0.072773	0.00208589	0.655941	1e-200	1217.19
Vitamin D (Validation)	rs11076175	A	G	-0.023978	0.00256672	0.821625	9.46e-21	87.2708
Vitamin D (Validation)	rs11182428	T	C	0.0123489	0.00196317	0.479988	3.17e-10	39.5677
Vitamin D (Validation)	rs1149608	C	T	-0.0214762	0.00259513	0.824968	1.28e-16	68.4852
Vitamin D (Validation)	rs11542462	G	A	0.0232523	0.00287287	0.865652	5.79e-16	65.5088
Vitamin D (Validation)	rs117592720	T	C	-0.0714259	0.00618256	0.973925	7.15e-31	133.467
Vitamin D (Validation)	rs117862422	T	C	0.0541519	0.00850362	0.986412	1.91e-10	40.5527
Vitamin D (Validation)	rs12056768	T	G	0.021949	0.00199283	0.417109	3.27e-28	121.308
Vitamin D (Validation)	rs12123821	C	T	-0.0772297	0.00460381	0.952459	3.71e-63	281.406
Vitamin D (Validation)	rs12317268	A	G	0.0206326	0.00274181	0.849004	5.27e-14	56.6283
Vitamin D (Validation)	rs12462826	G	A	0.0131168	0.00204832	0.631287	1.52e-10	41.0072
Vitamin D (Validation)	rs1260326	T	C	-0.0224633	0.00200516	0.393449	3.95e-29	125.502
Vitamin D (Validation)	rs12949853	G	A	-0.0144344	0.00253426	0.193274	1.23e-08	32.4411
Vitamin D (Validation)	rs13011615	A	T	-0.0169587	0.00288288	0.864938	4.04e-09	34.6045
Vitamin D (Validation)	rs13284054	T	C	-0.0185546	0.00308554	0.882245	1.82e-09	36.161
Vitamin D (Validation)	rs142004400	A	C	0.0332364	0.00537846	0.965458	6.43e-10	38.1867
Vitamin D (Validation)	rs142158911	G	A	-0.0266711	0.00309689	0.885371	7.17e-18	74.1703
Vitamin D (Validation)	rs143069752	T	A	-0.0224092	0.00392801	0.932651	1.16e-08	32.5467
Vitamin D (Validation)	rs143488652	A	G	0.0629543	0.00855038	0.986611	1.8e-13	54.2101
Vitamin D (Validation)	rs146128209	A	G	0.057293	0.00383087	0.929139	1.43e-50	223.67
Vitamin D (Validation)	rs1532085	A	G	-0.0260168	0.0020142	0.38512	3.62e-38	166.841
Vitamin D (Validation)	rs17144574	T	C	0.01526	0.00233815	0.766294	6.73e-11	42.5956
Vitamin D (Validation)	rs1792287	A	G	-0.0221848	0.00223092	0.735101	2.67e-23	98.8879
Vitamin D (Validation)	rs1800588	C	T	0.0329963	0.00238443	0.784792	1.5e-43	191.497
Vitamin D (Validation)	rs1858889	A	C	-0.0111372	0.00196228	0.498467	1.38e-08	32.2129
Vitamin D (Validation)	rs189407772	A	G	-0.0530974	0.00661678	0.977308	1.02e-15	64.3951
Vitamin D (Validation)	rs1966478	T	C	0.0123541	0.00213261	0.307039	6.92e-09	33.5583
Vitamin D (Validation)	rs2012736	C	A	0.0481921	0.00360843	0.919152	1.1e-40	178.367
Vitamin D (Validation)	rs2037511	G	A	-0.0170377	0.00263857	0.834022	1.07e-10	41.6951
Vitamin D (Validation)	rs2074735	G	C	-0.027808	0.00400859	0.935944	4e-12	48.1234
Vitamin D (Validation)	rs212100	T	C	0.065701	0.00264866	0.164003	7.84e-136	615.307
Vitamin D (Validation)	rs2123930	G	A	0.014114	0.00219611	0.720639	1.3e-10	41.304
Vitamin D (Validation)	rs2131925	G	T	0.0222318	0.00205242	0.356411	2.43e-27	117.332
Vitamin D (Validation)	rs2171427	G	A	0.0154101	0.00273753	0.845097	1.81e-08	31.6879
Vitamin D (Validation)	rs2207132	G	A	0.0386454	0.00549169	0.96711	1.96e-12	49.5203
Vitamin D (Validation)	rs2297991	T	C	-0.0120361	0.00218295	0.279471	3.51e-08	30.4007
Vitamin D (Validation)	rs2346264	A	C	0.0147004	0.00239864	0.217301	8.86e-10	37.5602
Vitamin D (Validation)	rs2608984	A	T	0.0208623	0.00264074	0.834761	2.79e-15	62.4127
Vitamin D (Validation)	rs2642439	A	G	0.0145212	0.00211201	0.31497	6.18e-12	47.273
Vitamin D (Validation)	rs2659007	G	A	-0.0114099	0.00198953	0.549026	9.75e-09	32.8899
Vitamin D (Validation)	rs2756119	G	A	-0.0121881	0.0020411	0.616734	2.35e-09	35.6569
Vitamin D (Validation)	rs2847500	G	A	0.0221038	0.00298092	0.876495	1.22e-13	54.9836
Vitamin D (Validation)	rs2952289	C	T	-0.0178756	0.00245386	0.201966	3.22e-13	53.0667
Vitamin D (Validation)	rs34177108	C	A	0.0122879	0.00223709	0.732498	3.96e-08	30.1709
Vitamin D (Validation)	rs34186890	A	G	0.0149926	0.00224148	0.74029	2.25e-11	44.7388
Vitamin D (Validation)	rs34284484	T	G	0.0123129	0.002169	0.714404	1.37e-08	32.2256
Vitamin D (Validation)	rs34726834	C	T	-0.0149657	0.00227206	0.747975	4.49e-11	43.3865
Vitamin D (Validation)	rs35408430	C	T	0.0213322	0.00206739	0.657829	5.82e-25	106.47
Vitamin D (Validation)	rs3814995	C	T	0.0126428	0.00211677	0.68844	2.33e-09	35.673
Vitamin D (Validation)	rs3890624	A	G	-0.0112736	0.00203846	0.604899	3.19e-08	30.5859
Vitamin D (Validation)	rs4121823	T	A	0.0185043	0.00273512	0.154674	1.33e-11	45.7712
Vitamin D (Validation)	rs41301394	C	T	-0.0126168	0.00217969	0.718135	7.11e-09	33.5049
Vitamin D (Validation)	rs4306928	T	C	-0.0250598	0.00263067	0.167653	1.63e-21	90.7449
Vitamin D (Validation)	rs4364259	G	A	-0.0165067	0.0024674	0.797841	2.23e-11	44.755
Vitamin D (Validation)	rs4418728	G	T	-0.0121203	0.00196937	0.54832	7.54e-10	37.8767
Vitamin D (Validation)	rs4616820	C	T	0.0123353	0.00198653	0.535048	5.32e-10	38.5575
Vitamin D (Validation)	rs4694423	C	A	0.100874	0.00199111	0.583534	1e-200	2566.66
Vitamin D (Validation)	rs4944885	C	T	-0.07026	0.00207654	0.336448	1e-200	1144.82
Vitamin D (Validation)	rs512083	T	C	-0.0122018	0.00197554	0.539183	6.56e-10	38.1484
Vitamin D (Validation)	rs543746207	A	G	0.310307	0.00861833	0.986851	1e-200	1296.39
Vitamin D (Validation)	rs57459725	C	G	0.0176615	0.00289594	0.867087	1.07e-09	37.1943
Vitamin D (Validation)	rs58387006	A	C	0.0137174	0.0023619	0.778152	6.33e-09	33.7303
Vitamin D (Validation)	rs6003465	T	C	0.0119188	0.0020906	0.668017	1.19e-08	32.503
Vitamin D (Validation)	rs61815559	A	T	-0.0845633	0.00564426	0.968583	9.6e-51	224.466
Vitamin D (Validation)	rs62012766	T	C	0.0181582	0.00269511	0.842886	1.61e-11	45.3934
Vitamin D (Validation)	rs62115743	C	T	-0.0274464	0.00361625	0.918487	3.21e-14	57.6042
Vitamin D (Validation)	rs6438900	C	G	-0.0133459	0.00225847	0.742009	3.44e-09	34.9194
Vitamin D (Validation)	rs6547409	C	T	-0.0279437	0.00452445	0.950242	6.57e-10	38.1449
Vitamin D (Validation)	rs6671730	G	A	0.015115	0.00197958	0.565711	2.25e-14	58.3002
Vitamin D (Validation)	rs6723486	C	T	0.0111173	0.00202854	0.389437	4.24e-08	30.0353
Vitamin D (Validation)	rs6724965	A	G	0.0165826	0.00259881	0.828539	1.76e-10	40.7152
Vitamin D (Validation)	rs6834488	C	T	0.0146317	0.00199028	0.576288	1.96e-13	54.0457
Vitamin D (Validation)	rs71467497	T	C	0.03333	0.0059135	0.971383	1.74e-08	31.7674
Vitamin D (Validation)	rs71601787	G	A	-0.0419281	0.00210912	0.673263	6.13e-88	395.192
Vitamin D (Validation)	rs72834856	T	G	0.0235978	0.00379173	0.927943	4.86e-10	38.7318
Vitamin D (Validation)	rs73413596	T	C	-0.0237483	0.00376674	0.926128	2.89e-10	39.7497
Vitamin D (Validation)	rs7439366	T	C	0.0315734	0.00196647	0.544487	5.2e-58	257.791
Vitamin D (Validation)	rs7522116	C	T	0.0126086	0.00199431	0.433716	2.58e-10	39.9713
Vitamin D (Validation)	rs7528419	A	G	-0.0200747	0.00235052	0.775305	1.34e-17	72.9408
Vitamin D (Validation)	rs7569755	G	A	-0.0132378	0.00217782	0.709372	1.21e-09	36.9477
Vitamin D (Validation)	rs7657132	A	G	0.0140781	0.00213658	0.683315	4.43e-11	43.416
Vitamin D (Validation)	rs7784802	A	T	-0.0137867	0.00204009	0.639012	1.4e-11	45.6691
Vitamin D (Validation)	rs77924615	G	A	0.0144881	0.00251244	0.806554	8.09e-09	33.253
Vitamin D (Validation)	rs78649910	T	A	0.0193309	0.00320205	0.893826	1.57e-09	36.4458
Vitamin D (Validation)	rs79598313	C	T	0.0370228	0.00648419	0.976633	1.13e-08	32.6007
Vitamin D (Validation)	rs79687284	G	C	0.0295438	0.00537042	0.965449	3.77e-08	30.2633
Vitamin D (Validation)	rs8018720	G	C	0.0383637	0.0025687	0.176691	1.95e-50	223.056
Vitamin D (Validation)	rs804281	A	G	-0.0157516	0.00199025	0.416402	2.48e-15	62.6375
Vitamin D (Validation)	rs8063565	G	C	-0.0123302	0.00221722	0.266401	2.68e-08	30.9259
Vitamin D (Validation)	rs8091117	C	A	0.02514	0.0039672	0.934736	2.34e-10	40.1571
Vitamin D (Validation)	rs8107974	A	T	-0.0386164	0.00369585	0.923752	1.49e-25	109.173
Vitamin D (Validation)	rs8121940	C	G	0.037716	0.00247344	0.804752	1.69e-52	232.514
Vitamin D (Validation)	rs8181687	G	A	-0.0116958	0.00198761	0.42096	4e-09	34.6256
Vitamin D (Validation)	rs9409266	G	A	0.0184021	0.00283662	0.138879	8.74e-11	42.0855
Vitamin D (Validation)	rs9467550	A	G	0.0188955	0.00319549	0.894762	3.36e-09	34.9657
Vitamin D (Validation)	rs9476310	C	T	-0.0117234	0.00197015	0.488661	2.67e-09	35.4086
Vitamin D (Validation)	rs964184	G	C	-0.0431884	0.00289883	0.131625	3.37e-50	221.967

## Sheet: IVs of diabetic retinopathy
exposure	SNP	effect_allele.exposure	other_allele.exposure	beta.exposure	se.exposure	eaf.exposure	pval.exposure	F value
Vitamin D (Discovery)	rs1048328	G	A	-0.0266581	0.00413971	0.91957	1.2e-10	41.4685
Vitamin D (Discovery)	rs10859995	T	C	0.0366883	0.00228147	0.417089	3.47e-58	258.598
Vitamin D (Discovery)	rs10889332	C	T	-0.0215387	0.00235781	0.646513	6.54e-20	83.449
Vitamin D (Discovery)	rs10908469	A	C	-0.0183193	0.00253723	0.72984	5.19e-13	52.1312
Vitamin D (Discovery)	rs111529171	G	C	0.0156181	0.00276178	0.785201	1.56e-08	31.98
Vitamin D (Discovery)	rs11542462	G	A	0.0238107	0.00330669	0.866407	5.99e-13	51.851
Vitamin D (Discovery)	rs115478735	A	T	0.0165401	0.00291299	0.818369	1.36e-08	32.2402
Vitamin D (Discovery)	rs11721204	C	T	-0.0123962	0.00227058	0.562984	4.78e-08	29.806
Vitamin D (Discovery)	rs12056768	T	G	0.0236998	0.00228682	0.416558	3.63e-25	107.405
Vitamin D (Discovery)	rs12123821	C	T	-0.0762389	0.00529959	0.952816	6.35e-47	206.952
Vitamin D (Discovery)	rs12317268	A	G	0.023379	0.00314923	0.849211	1.14e-13	55.1116
Vitamin D (Discovery)	rs12508775	T	C	-0.020301	0.00263398	0.757327	1.28e-14	59.4032
Vitamin D (Discovery)	rs12913832	A	G	-0.016019	0.00287246	0.18515	2.45e-08	31.1002
Vitamin D (Discovery)	rs13330068	G	T	-0.0192367	0.00324352	0.860274	3.01e-09	35.1745
Vitamin D (Discovery)	rs142158911	G	A	-0.022628	0.00354797	0.885258	1.8e-10	40.6755
Vitamin D (Discovery)	rs143488652	A	G	0.0651695	0.00982719	0.986652	3.32e-11	43.9775
Vitamin D (Discovery)	rs143645388	C	T	0.0570183	0.00885352	0.983454	1.19e-10	41.476
Vitamin D (Discovery)	rs148647768	T	A	0.0488838	0.00849388	0.982098	8.66e-09	33.1221
Vitamin D (Discovery)	rs149524802	G	A	-0.0462912	0.00768147	0.978063	1.68e-09	36.3169
Vitamin D (Discovery)	rs149615216	C	T	0.0617954	0.0109647	0.989344	1.74e-08	31.7628
Vitamin D (Discovery)	rs1613599	C	T	0.0134272	0.00227965	0.527641	3.86e-09	34.6924
Vitamin D (Discovery)	rs16891982	C	G	-0.0498373	0.00912386	0.0151563	4.7e-08	29.8368
Vitamin D (Discovery)	rs1800588	C	T	0.0322286	0.00273754	0.785075	5.39e-32	138.6
Vitamin D (Discovery)	rs1894100	G	T	0.0918588	0.0029124	0.816128	1e-200	994.809
Vitamin D (Discovery)	rs2012736	C	A	0.0451826	0.00413064	0.918814	7.55e-28	119.649
Vitamin D (Discovery)	rs2043085	T	C	-0.0259122	0.00230843	0.386107	3.07e-29	126.001
Vitamin D (Discovery)	rs2074735	G	C	-0.0305244	0.00460449	0.936119	3.37e-11	43.9472
Vitamin D (Discovery)	rs212100	T	C	0.0623743	0.00304082	0.163745	1.67e-93	420.756
Vitamin D (Discovery)	rs2608984	A	T	0.022888	0.00302799	0.834307	4.07e-14	57.1356
Vitamin D (Discovery)	rs2847500	G	A	0.0189625	0.00341276	0.875876	2.75e-08	30.8731
Vitamin D (Discovery)	rs2952295	A	T	-0.0154279	0.00267385	0.230018	7.93e-09	33.292
Vitamin D (Discovery)	rs3114045	T	C	0.0214435	0.00331184	0.132671	9.49e-11	41.923
Vitamin D (Discovery)	rs35408430	C	T	0.0202339	0.00237185	0.657498	1.45e-17	72.7754
Vitamin D (Discovery)	rs35749740	T	C	0.0143497	0.00255458	0.716314	1.94e-08	31.5534
Vitamin D (Discovery)	rs3814995	C	T	0.0140004	0.00242795	0.688631	8.1e-09	33.2507
Vitamin D (Discovery)	rs4121823	T	A	0.0208448	0.00313064	0.155047	2.77e-11	44.3332
Vitamin D (Discovery)	rs4364259	G	A	-0.0184678	0.00282899	0.798097	6.66e-11	42.6155
Vitamin D (Discovery)	rs4373971	G	C	0.0805646	0.00231928	0.597551	1e-200	1206.65
Vitamin D (Discovery)	rs4673553	T	G	0.0137244	0.00227419	0.551411	1.59e-09	36.4194
Vitamin D (Discovery)	rs4694423	C	A	0.0992575	0.0022846	0.583984	1e-200	1887.58
Vitamin D (Discovery)	rs4841132	A	G	-0.0241938	0.00391588	0.0914081	6.48e-10	38.1724
Vitamin D (Discovery)	rs4913428	C	A	0.0128305	0.00228901	0.59308	2.08e-08	31.419
Vitamin D (Discovery)	rs521765	C	G	0.0204292	0.00352535	0.878483	6.83e-09	33.5814
Vitamin D (Discovery)	rs57938057	T	C	0.073473	0.00852096	0.982179	6.54e-18	74.3496
Vitamin D (Discovery)	rs61815559	A	T	-0.0861393	0.00646465	0.968496	1.66e-40	177.547
Vitamin D (Discovery)	rs62007299	G	A	0.0138285	0.00248475	0.287659	2.62e-08	30.9731
Vitamin D (Discovery)	rs6671730	G	A	0.0148665	0.00227199	0.565576	6.01e-11	42.8159
Vitamin D (Discovery)	rs6834488	C	T	0.0155444	0.00228152	0.576049	9.55e-12	46.4194
Vitamin D (Discovery)	rs71601787	G	A	-0.0401652	0.00242177	0.673937	8.94e-62	275.064
Vitamin D (Discovery)	rs72860301	G	T	0.0525266	0.00570623	0.959247	3.41e-20	84.7345
Vitamin D (Discovery)	rs7439366	T	C	0.0303056	0.00225627	0.544494	3.94e-41	180.411
Vitamin D (Discovery)	rs7522116	C	T	0.0130656	0.00228833	0.433674	1.13e-08	32.6003
Vitamin D (Discovery)	rs7528419	A	G	-0.018968	0.00269667	0.775528	2.01e-12	49.4752
Vitamin D (Discovery)	rs7596659	A	G	-0.0142986	0.00236969	0.641775	1.6e-09	36.4086
Vitamin D (Discovery)	rs78649910	T	A	0.0232458	0.00367079	0.893521	2.41e-10	40.1024
Vitamin D (Discovery)	rs8018720	G	C	0.0316575	0.00294823	0.176537	6.76e-27	115.3
Vitamin D (Discovery)	rs8107974	A	T	-0.0364631	0.00424236	0.923778	8.33e-18	73.8741
Vitamin D (Discovery)	rs8121940	C	G	0.0389116	0.00283887	0.804632	9.25e-43	187.874
Vitamin D (Discovery)	rs964184	G	C	-0.040967	0.00332627	0.131732	7.41e-35	151.689
Vitamin D (Discovery)	rs9861009	T	C	-0.0146062	0.00254237	0.273043	9.19e-09	33.0063
Vitamin D (Validation)	rs1047891	C	A	0.0125534	0.00210766	0.684245	2.58e-09	35.4749
Vitamin D (Validation)	rs10822145	C	T	0.012578	0.00196683	0.524576	1.6e-10	40.8968
Vitamin D (Validation)	rs10859995	T	C	0.0399464	0.00198939	0.41738	1.11e-89	403.195
Vitamin D (Validation)	rs10908469	A	C	-0.0158902	0.00221124	0.730274	6.67e-13	51.6401
Vitamin D (Validation)	rs11023212	G	A	0.072773	0.00208589	0.655941	1e-200	1217.19
Vitamin D (Validation)	rs11076175	A	G	-0.023978	0.00256672	0.821625	9.46e-21	87.2708
Vitamin D (Validation)	rs11182428	T	C	0.0123489	0.00196317	0.479988	3.17e-10	39.5677
Vitamin D (Validation)	rs1149608	C	T	-0.0214762	0.00259513	0.824968	1.28e-16	68.4852
Vitamin D (Validation)	rs11542462	G	A	0.0232523	0.00287287	0.865652	5.79e-16	65.5088
Vitamin D (Validation)	rs117592720	T	C	-0.0714259	0.00618256	0.973925	7.15e-31	133.467
Vitamin D (Validation)	rs117862422	T	C	0.0541519	0.00850362	0.986412	1.91e-10	40.5527
Vitamin D (Validation)	rs12056768	T	G	0.021949	0.00199283	0.417109	3.27e-28	121.308
Vitamin D (Validation)	rs12123821	C	T	-0.0772297	0.00460381	0.952459	3.71e-63	281.406
Vitamin D (Validation)	rs12317268	A	G	0.0206326	0.00274181	0.849004	5.27e-14	56.6283
Vitamin D (Validation)	rs12462826	G	A	0.0131168	0.00204832	0.631287	1.52e-10	41.0072
Vitamin D (Validation)	rs12949853	G	A	-0.0144344	0.00253426	0.193274	1.23e-08	32.4411
Vitamin D (Validation)	rs13011615	A	T	-0.0169587	0.00288288	0.864938	4.04e-09	34.6045
Vitamin D (Validation)	rs13284054	T	C	-0.0185546	0.00308554	0.882245	1.82e-09	36.161
Vitamin D (Validation)	rs142004400	A	C	0.0332364	0.00537846	0.965458	6.43e-10	38.1867
Vitamin D (Validation)	rs142158911	G	A	-0.0266711	0.00309689	0.885371	7.17e-18	74.1703
Vitamin D (Validation)	rs143069752	T	A	-0.0224092	0.00392801	0.932651	1.16e-08	32.5467
Vitamin D (Validation)	rs143488652	A	G	0.0629543	0.00855038	0.986611	1.8e-13	54.2101
Vitamin D (Validation)	rs146128209	A	G	0.057293	0.00383087	0.929139	1.43e-50	223.67
Vitamin D (Validation)	rs1532085	A	G	-0.0260168	0.0020142	0.38512	3.62e-38	166.841
Vitamin D (Validation)	rs17144574	T	C	0.01526	0.00233815	0.766294	6.73e-11	42.5956
Vitamin D (Validation)	rs1792287	A	G	-0.0221848	0.00223092	0.735101	2.67e-23	98.8879
Vitamin D (Validation)	rs1800588	C	T	0.0329963	0.00238443	0.784792	1.5e-43	191.497
Vitamin D (Validation)	rs1858889	A	C	-0.0111372	0.00196228	0.498467	1.38e-08	32.2129
Vitamin D (Validation)	rs189407772	A	G	-0.0530974	0.00661678	0.977308	1.02e-15	64.3951
Vitamin D (Validation)	rs1966478	T	C	0.0123541	0.00213261	0.307039	6.92e-09	33.5583
Vitamin D (Validation)	rs2012736	C	A	0.0481921	0.00360843	0.919152	1.1e-40	178.367
Vitamin D (Validation)	rs2037511	G	A	-0.0170377	0.00263857	0.834022	1.07e-10	41.6951
Vitamin D (Validation)	rs2074735	G	C	-0.027808	0.00400859	0.935944	4e-12	48.1234
Vitamin D (Validation)	rs212100	T	C	0.065701	0.00264866	0.164003	7.84e-136	615.307
Vitamin D (Validation)	rs2123930	G	A	0.014114	0.00219611	0.720639	1.3e-10	41.304
Vitamin D (Validation)	rs2131925	G	T	0.0222318	0.00205242	0.356411	2.43e-27	117.332
Vitamin D (Validation)	rs2207132	G	A	0.0386454	0.00549169	0.96711	1.96e-12	49.5203
Vitamin D (Validation)	rs2229742	G	C	0.0251367	0.00322012	0.896533	5.9e-15	60.9358
Vitamin D (Validation)	rs2297991	T	C	-0.0120361	0.00218295	0.279471	3.51e-08	30.4007
Vitamin D (Validation)	rs2346264	A	C	0.0147004	0.00239864	0.217301	8.86e-10	37.5602
Vitamin D (Validation)	rs2608984	A	T	0.0208623	0.00264074	0.834761	2.79e-15	62.4127
Vitamin D (Validation)	rs2642439	A	G	0.0145212	0.00211201	0.31497	6.18e-12	47.273
Vitamin D (Validation)	rs2659007	G	A	-0.0114099	0.00198953	0.549026	9.75e-09	32.8899
Vitamin D (Validation)	rs2756119	G	A	-0.0121881	0.0020411	0.616734	2.35e-09	35.6569
Vitamin D (Validation)	rs2847500	G	A	0.0221038	0.00298092	0.876495	1.22e-13	54.9836
Vitamin D (Validation)	rs2952289	C	T	-0.0178756	0.00245386	0.201966	3.22e-13	53.0667
Vitamin D (Validation)	rs34177108	C	A	0.0122879	0.00223709	0.732498	3.96e-08	30.1709
Vitamin D (Validation)	rs34186890	A	G	0.0149926	0.00224148	0.74029	2.25e-11	44.7388
Vitamin D (Validation)	rs34284484	T	G	0.0123129	0.002169	0.714404	1.37e-08	32.2256
Vitamin D (Validation)	rs34726834	C	T	-0.0149657	0.00227206	0.747975	4.49e-11	43.3865
Vitamin D (Validation)	rs35408430	C	T	0.0213322	0.00206739	0.657829	5.82e-25	106.47
Vitamin D (Validation)	rs3814995	C	T	0.0126428	0.00211677	0.68844	2.33e-09	35.673
Vitamin D (Validation)	rs3890624	A	G	-0.0112736	0.00203846	0.604899	3.19e-08	30.5859
Vitamin D (Validation)	rs4121823	T	A	0.0185043	0.00273512	0.154674	1.33e-11	45.7712
Vitamin D (Validation)	rs41301394	C	T	-0.0126168	0.00217969	0.718135	7.11e-09	33.5049
Vitamin D (Validation)	rs4306928	T	C	-0.0250598	0.00263067	0.167653	1.63e-21	90.7449
Vitamin D (Validation)	rs4364259	G	A	-0.0165067	0.0024674	0.797841	2.23e-11	44.755
Vitamin D (Validation)	rs4418728	G	T	-0.0121203	0.00196937	0.54832	7.54e-10	37.8767
Vitamin D (Validation)	rs4616820	C	T	0.0123353	0.00198653	0.535048	5.32e-10	38.5575
Vitamin D (Validation)	rs4694423	C	A	0.100874	0.00199111	0.583534	1e-200	2566.66
Vitamin D (Validation)	rs512083	T	C	-0.0122018	0.00197554	0.539183	6.56e-10	38.1484
Vitamin D (Validation)	rs57459725	C	G	0.0176615	0.00289594	0.867087	1.07e-09	37.1943
Vitamin D (Validation)	rs58387006	A	C	0.0137174	0.0023619	0.778152	6.33e-09	33.7303
Vitamin D (Validation)	rs6003465	T	C	0.0119188	0.0020906	0.668017	1.19e-08	32.503
Vitamin D (Validation)	rs61815559	A	T	-0.0845633	0.00564426	0.968583	9.6e-51	224.466
Vitamin D (Validation)	rs62012766	T	C	0.0181582	0.00269511	0.842886	1.61e-11	45.3934
Vitamin D (Validation)	rs62115743	C	T	-0.0274464	0.00361625	0.918487	3.21e-14	57.6042
Vitamin D (Validation)	rs6438900	C	G	-0.0133459	0.00225847	0.742009	3.44e-09	34.9194
Vitamin D (Validation)	rs6547409	C	T	-0.0279437	0.00452445	0.950242	6.57e-10	38.1449
Vitamin D (Validation)	rs6671730	G	A	0.015115	0.00197958	0.565711	2.25e-14	58.3002
Vitamin D (Validation)	rs6723486	C	T	0.0111173	0.00202854	0.389437	4.24e-08	30.0353
Vitamin D (Validation)	rs6724965	A	G	0.0165826	0.00259881	0.828539	1.76e-10	40.7152
Vitamin D (Validation)	rs6834488	C	T	0.0146317	0.00199028	0.576288	1.96e-13	54.0457
Vitamin D (Validation)	rs71467497	T	C	0.03333	0.0059135	0.971383	1.74e-08	31.7674
Vitamin D (Validation)	rs71601787	G	A	-0.0419281	0.00210912	0.673263	6.13e-88	395.192
Vitamin D (Validation)	rs72834856	T	G	0.0235978	0.00379173	0.927943	4.86e-10	38.7318
Vitamin D (Validation)	rs73413596	T	C	-0.0237483	0.00376674	0.926128	2.89e-10	39.7497
Vitamin D (Validation)	rs7439366	T	C	0.0315734	0.00196647	0.544487	5.2e-58	257.791
Vitamin D (Validation)	rs7522116	C	T	0.0126086	0.00199431	0.433716	2.58e-10	39.9713
Vitamin D (Validation)	rs7528419	A	G	-0.0200747	0.00235052	0.775305	1.34e-17	72.9408
Vitamin D (Validation)	rs7569755	G	A	-0.0132378	0.00217782	0.709372	1.21e-09	36.9477
Vitamin D (Validation)	rs7657132	A	G	0.0140781	0.00213658	0.683315	4.43e-11	43.416
Vitamin D (Validation)	rs77924615	G	A	0.0144881	0.00251244	0.806554	8.09e-09	33.253
Vitamin D (Validation)	rs78649910	T	A	0.0193309	0.00320205	0.893826	1.57e-09	36.4458
Vitamin D (Validation)	rs79598313	C	T	0.0370228	0.00648419	0.976633	1.13e-08	32.6007
Vitamin D (Validation)	rs8018720	G	C	0.0383637	0.0025687	0.176691	1.95e-50	223.056
Vitamin D (Validation)	rs804281	A	G	-0.0157516	0.00199025	0.416402	2.48e-15	62.6375
Vitamin D (Validation)	rs8063565	G	C	-0.0123302	0.00221722	0.266401	2.68e-08	30.9259
Vitamin D (Validation)	rs8091117	C	A	0.02514	0.0039672	0.934736	2.34e-10	40.1571
Vitamin D (Validation)	rs8107974	A	T	-0.0386164	0.00369585	0.923752	1.49e-25	109.173
Vitamin D (Validation)	rs8121940	C	G	0.037716	0.00247344	0.804752	1.69e-52	232.514
Vitamin D (Validation)	rs8181687	G	A	-0.0116958	0.00198761	0.42096	4e-09	34.6256
Vitamin D (Validation)	rs9409266	G	A	0.0184021	0.00283662	0.138879	8.74e-11	42.0855
Vitamin D (Validation)	rs9467550	A	G	0.0188955	0.00319549	0.894762	3.36e-09	34.9657
Vitamin D (Validation)	rs9476310	C	T	-0.0117234	0.00197015	0.488661	2.67e-09	35.4086
Vitamin D (Validation)	rs964184	G	C	-0.0431884	0.00289883	0.131625	3.37e-50	221.967

## Sheet: IVs of RVO
exposure	SNP	effect_allele.exposure	other_allele.exposure	beta.exposure	se.exposure	eaf.exposure	pval.exposure	F value
Vitamin D (Discovery)	rs1048328	G	A	-0.0266581	0.00413971	0.91957	1.1979e-10	41.4685
Vitamin D (Discovery)	rs10859995	T	C	0.0366883	0.00228147	0.417089	3.46945e-58	258.598
Vitamin D (Discovery)	rs10889332	C	T	-0.0215387	0.00235781	0.646513	6.53814e-20	83.449
Vitamin D (Discovery)	rs10908469	A	C	-0.0183193	0.00253723	0.72984	5.19036e-13	52.1312
Vitamin D (Discovery)	rs111529171	G	C	0.0156181	0.00276178	0.785201	1.5578e-08	31.98
Vitamin D (Discovery)	rs11542462	G	A	0.0238107	0.00330669	0.866407	5.98699e-13	51.851
Vitamin D (Discovery)	rs115478735	A	T	0.0165401	0.00291299	0.818369	1.36231e-08	32.2402
Vitamin D (Discovery)	rs11721204	C	T	-0.0123962	0.00227058	0.562984	4.7752e-08	29.806
Vitamin D (Discovery)	rs12056768	T	G	0.0236998	0.00228682	0.416558	3.62841e-25	107.405
Vitamin D (Discovery)	rs12123821	C	T	-0.0762389	0.00529959	0.952816	6.35313e-47	206.952
Vitamin D (Discovery)	rs12317268	A	G	0.023379	0.00314923	0.849211	1.13872e-13	55.1116
Vitamin D (Discovery)	rs12508775	T	C	-0.020301	0.00263398	0.757327	1.28428e-14	59.4032
Vitamin D (Discovery)	rs1260326	T	C	-0.01913	0.00229882	0.394573	8.67502e-17	69.25
Vitamin D (Discovery)	rs12721051	C	G	0.0167981	0.00288441	0.813047	5.7538e-09	33.9161
Vitamin D (Discovery)	rs12913832	A	G	-0.016019	0.00287246	0.18515	2.45052e-08	31.1002
Vitamin D (Discovery)	rs13330068	G	T	-0.0192367	0.00324352	0.860274	3.01461e-09	35.1745
Vitamin D (Discovery)	rs142158911	G	A	-0.022628	0.00354797	0.885258	1.79744e-10	40.6755
Vitamin D (Discovery)	rs143488652	A	G	0.0651695	0.00982719	0.986652	3.32171e-11	43.9775
Vitamin D (Discovery)	rs143645388	C	T	0.0570183	0.00885352	0.983454	1.19334e-10	41.476
Vitamin D (Discovery)	rs148647768	T	A	0.0488838	0.00849388	0.982098	8.65507e-09	33.1221
Vitamin D (Discovery)	rs149524802	G	A	-0.0462912	0.00768147	0.978063	1.67707e-09	36.3169
Vitamin D (Discovery)	rs149615216	C	T	0.0617954	0.0109647	0.989344	1.74175e-08	31.7628
Vitamin D (Discovery)	rs1613599	C	T	0.0134272	0.00227965	0.527641	3.86192e-09	34.6924
Vitamin D (Discovery)	rs16891982	C	G	-0.0498373	0.00912386	0.0151563	4.69979e-08	29.8368
Vitamin D (Discovery)	rs1800588	C	T	0.0322286	0.00273754	0.785075	5.3896e-32	138.6
Vitamin D (Discovery)	rs1894100	G	T	0.0918588	0.0029124	0.816128	1e-200	994.809
Vitamin D (Discovery)	rs2012736	C	A	0.0451826	0.00413064	0.918814	7.55187e-28	119.649
Vitamin D (Discovery)	rs2043085	T	C	-0.0259122	0.00230843	0.386107	3.07316e-29	126.001
Vitamin D (Discovery)	rs2074735	G	C	-0.0305244	0.00460449	0.936119	3.37384e-11	43.9472
Vitamin D (Discovery)	rs212100	T	C	0.0623743	0.00304082	0.163745	1.6716e-93	420.756
Vitamin D (Discovery)	rs2608984	A	T	0.022888	0.00302799	0.834307	4.0678e-14	57.1356
Vitamin D (Discovery)	rs2847500	G	A	0.0189625	0.00341276	0.875876	2.75461e-08	30.8731
Vitamin D (Discovery)	rs2952295	A	T	-0.0154279	0.00267385	0.230018	7.93053e-09	33.292
Vitamin D (Discovery)	rs3114045	T	C	0.0214435	0.00331184	0.132671	9.49243e-11	41.923
Vitamin D (Discovery)	rs35408430	C	T	0.0202339	0.00237185	0.657498	1.45257e-17	72.7754
Vitamin D (Discovery)	rs35749740	T	C	0.0143497	0.00255458	0.716314	1.94056e-08	31.5534
Vitamin D (Discovery)	rs3814995	C	T	0.0140004	0.00242795	0.688631	8.10088e-09	33.2507
Vitamin D (Discovery)	rs4121823	T	A	0.0208448	0.00313064	0.155047	2.7699e-11	44.3332
Vitamin D (Discovery)	rs4364259	G	A	-0.0184678	0.00282899	0.798097	6.66259e-11	42.6155
Vitamin D (Discovery)	rs4373971	G	C	0.0805646	0.00231928	0.597551	1e-200	1206.65
Vitamin D (Discovery)	rs4673553	T	G	0.0137244	0.00227419	0.551411	1.59109e-09	36.4194
Vitamin D (Discovery)	rs4694423	C	A	0.0992575	0.0022846	0.583984	1e-200	1887.58
Vitamin D (Discovery)	rs4841132	A	G	-0.0241938	0.00391588	0.0914081	6.47627e-10	38.1724
Vitamin D (Discovery)	rs4913428	C	A	0.0128305	0.00228901	0.59308	2.0794e-08	31.419
Vitamin D (Discovery)	rs521765	C	G	0.0204292	0.00352535	0.878483	6.83439e-09	33.5814
Vitamin D (Discovery)	rs57938057	T	C	0.073473	0.00852096	0.982179	6.54387e-18	74.3496
Vitamin D (Discovery)	rs61815559	A	T	-0.0861393	0.00646465	0.968496	1.6638e-40	177.547
Vitamin D (Discovery)	rs62007299	G	A	0.0138285	0.00248475	0.287659	2.61622e-08	30.9731
Vitamin D (Discovery)	rs6671730	G	A	0.0148665	0.00227199	0.565576	6.01495e-11	42.8159
Vitamin D (Discovery)	rs6834488	C	T	0.0155444	0.00228152	0.576049	9.54708e-12	46.4194
Vitamin D (Discovery)	rs71601787	G	A	-0.0401652	0.00242177	0.673937	8.9358e-62	275.064
Vitamin D (Discovery)	rs72860301	G	T	0.0525266	0.00570623	0.959247	3.41265e-20	84.7345
Vitamin D (Discovery)	rs7439366	T	C	0.0303056	0.00225627	0.544494	3.94004e-41	180.411
Vitamin D (Discovery)	rs7522116	C	T	0.0130656	0.00228833	0.433674	1.13194e-08	32.6003
Vitamin D (Discovery)	rs7528419	A	G	-0.018968	0.00269667	0.775528	2.00926e-12	49.4752
Vitamin D (Discovery)	rs7596659	A	G	-0.0142986	0.00236969	0.641775	1.59995e-09	36.4086
Vitamin D (Discovery)	rs78649910	T	A	0.0232458	0.00367079	0.893521	2.40976e-10	40.1024
Vitamin D (Discovery)	rs8018720	G	C	0.0316575	0.00294823	0.176537	6.76425e-27	115.3
Vitamin D (Discovery)	rs8107974	A	T	-0.0364631	0.00424236	0.923778	8.32614e-18	73.8741
Vitamin D (Discovery)	rs8121940	C	G	0.0389116	0.00283887	0.804632	9.25453e-43	187.874
Vitamin D (Discovery)	rs964184	G	C	-0.040967	0.00332627	0.131732	7.41006e-35	151.689
Vitamin D (Discovery)	rs9861009	T	C	-0.0146062	0.00254237	0.273043	9.18631e-09	33.0063
Vitamin D (Validation)	rs1047891	C	A	0.0125534	0.00210766	0.684245	2.5837e-09	35.4749
Vitamin D (Validation)	rs10822145	C	T	0.012578	0.00196683	0.524576	1.60462e-10	40.8968
Vitamin D (Validation)	rs10859995	T	C	0.0399464	0.00198939	0.41738	1.11049e-89	403.195
Vitamin D (Validation)	rs10908469	A	C	-0.0158902	0.00221124	0.730274	6.6659e-13	51.6401
Vitamin D (Validation)	rs11023212	G	A	0.072773	0.00208589	0.655941	1e-200	1217.19
Vitamin D (Validation)	rs11076175	A	G	-0.023978	0.00256672	0.821625	9.46213e-21	87.2708
Vitamin D (Validation)	rs11182428	T	C	0.0123489	0.00196317	0.479988	3.16865e-10	39.5677
Vitamin D (Validation)	rs1149608	C	T	-0.0214762	0.00259513	0.824968	1.27833e-16	68.4852
Vitamin D (Validation)	rs11542462	G	A	0.0232523	0.00287287	0.865652	5.78604e-16	65.5088
Vitamin D (Validation)	rs11751024	C	A	0.0125611	0.00200538	0.602667	3.75952e-10	39.2339
Vitamin D (Validation)	rs117592720	T	C	-0.0714259	0.00618256	0.973925	7.14544e-31	133.467
Vitamin D (Validation)	rs117862422	T	C	0.0541519	0.00850362	0.986412	1.91393e-10	40.5527
Vitamin D (Validation)	rs12056768	T	G	0.021949	0.00199283	0.417109	3.27304e-28	121.308
Vitamin D (Validation)	rs12123821	C	T	-0.0772297	0.00460381	0.952459	3.70853e-63	281.406
Vitamin D (Validation)	rs12317268	A	G	0.0206326	0.00274181	0.849004	5.26505e-14	56.6283
Vitamin D (Validation)	rs12462826	G	A	0.0131168	0.00204832	0.631287	1.51661e-10	41.0072
Vitamin D (Validation)	rs1260326	T	C	-0.0224633	0.00200516	0.393449	3.95221e-29	125.502
Vitamin D (Validation)	rs12949853	G	A	-0.0144344	0.00253426	0.193274	1.22845e-08	32.4411
Vitamin D (Validation)	rs13011615	A	T	-0.0169587	0.00288288	0.864938	4.03978e-09	34.6045
Vitamin D (Validation)	rs13284054	T	C	-0.0185546	0.00308554	0.882245	1.8168e-09	36.161
Vitamin D (Validation)	rs142004400	A	C	0.0332364	0.00537846	0.965458	6.429e-10	38.1867
Vitamin D (Validation)	rs142158911	G	A	-0.0266711	0.00309689	0.885371	7.16666e-18	74.1703
Vitamin D (Validation)	rs143069752	T	A	-0.0224092	0.00392801	0.932651	1.16362e-08	32.5467
Vitamin D (Validation)	rs143488652	A	G	0.0629543	0.00855038	0.986611	1.80166e-13	54.2101
Vitamin D (Validation)	rs146128209	A	G	0.057293	0.00383087	0.929139	1.43171e-50	223.67
Vitamin D (Validation)	rs1532085	A	G	-0.0260168	0.0020142	0.38512	3.62404e-38	166.841
Vitamin D (Validation)	rs17144574	T	C	0.01526	0.00233815	0.766294	6.73e-11	42.5956
Vitamin D (Validation)	rs1792287	A	G	-0.0221848	0.00223092	0.735101	2.67182e-23	98.8879
Vitamin D (Validation)	rs1800588	C	T	0.0329963	0.00238443	0.784792	1.4981e-43	191.497
Vitamin D (Validation)	rs1858889	A	C	-0.0111372	0.00196228	0.498467	1.38169e-08	32.2129
Vitamin D (Validation)	rs189407772	A	G	-0.0530974	0.00661678	0.977308	1.01802e-15	64.3951
Vitamin D (Validation)	rs1966478	T	C	0.0123541	0.00213261	0.307039	6.91644e-09	33.5583
Vitamin D (Validation)	rs2012736	C	A	0.0481921	0.00360843	0.919152	1.10147e-40	178.367
Vitamin D (Validation)	rs2037511	G	A	-0.0170377	0.00263857	0.834022	1.06696e-10	41.6951
Vitamin D (Validation)	rs2074735	G	C	-0.027808	0.00400859	0.935944	4.00251e-12	48.1234
Vitamin D (Validation)	rs212100	T	C	0.065701	0.00264866	0.164003	7.83577e-136	615.307
Vitamin D (Validation)	rs2123930	G	A	0.014114	0.00219611	0.720639	1.30305e-10	41.304
Vitamin D (Validation)	rs2131925	G	T	0.0222318	0.00205242	0.356411	2.42863e-27	117.332
Vitamin D (Validation)	rs2207132	G	A	0.0386454	0.00549169	0.96711	1.96319e-12	49.5203
Vitamin D (Validation)	rs2229742	G	C	0.0251367	0.00322012	0.896533	5.89653e-15	60.9358
Vitamin D (Validation)	rs2297991	T	C	-0.0120361	0.00218295	0.279471	3.51448e-08	30.4007
Vitamin D (Validation)	rs2346264	A	C	0.0147004	0.00239864	0.217301	8.86225e-10	37.5602
Vitamin D (Validation)	rs2608984	A	T	0.0208623	0.00264074	0.834761	2.78567e-15	62.4127
Vitamin D (Validation)	rs2642439	A	G	0.0145212	0.00211201	0.31497	6.17571e-12	47.273
Vitamin D (Validation)	rs2659007	G	A	-0.0114099	0.00198953	0.549026	9.75225e-09	32.8899
Vitamin D (Validation)	rs2756119	G	A	-0.0121881	0.0020411	0.616734	2.35302e-09	35.6569
Vitamin D (Validation)	rs2847500	G	A	0.0221038	0.00298092	0.876495	1.21523e-13	54.9836
Vitamin D (Validation)	rs2952289	C	T	-0.0178756	0.00245386	0.201966	3.2242e-13	53.0667
Vitamin D (Validation)	rs34177108	C	A	0.0122879	0.00223709	0.732498	3.95618e-08	30.1709
Vitamin D (Validation)	rs34186890	A	G	0.0149926	0.00224148	0.74029	2.25187e-11	44.7388
Vitamin D (Validation)	rs34284484	T	G	0.0123129	0.002169	0.714404	1.37258e-08	32.2256
Vitamin D (Validation)	rs34726834	C	T	-0.0149657	0.00227206	0.747975	4.49358e-11	43.3865
Vitamin D (Validation)	rs35408430	C	T	0.0213322	0.00206739	0.657829	5.81643e-25	106.47
Vitamin D (Validation)	rs3814995	C	T	0.0126428	0.00211677	0.68844	2.33427e-09	35.673
Vitamin D (Validation)	rs3890624	A	G	-0.0112736	0.00203846	0.604899	3.19364e-08	30.5859
Vitamin D (Validation)	rs4121823	T	A	0.0185043	0.00273512	0.154674	1.32891e-11	45.7712
Vitamin D (Validation)	rs41301394	C	T	-0.0126168	0.00217969	0.718135	7.10925e-09	33.5049
Vitamin D (Validation)	rs429358	T	C	0.0231982	0.00272644	0.84751	1.76054e-17	72.3964
Vitamin D (Validation)	rs4306928	T	C	-0.0250598	0.00263067	0.167653	1.63484e-21	90.7449
Vitamin D (Validation)	rs4364259	G	A	-0.0165067	0.0024674	0.797841	2.23282e-11	44.755
Vitamin D (Validation)	rs4418728	G	T	-0.0121203	0.00196937	0.54832	7.53657e-10	37.8767
Vitamin D (Validation)	rs4616820	C	T	0.0123353	0.00198653	0.535048	5.31702e-10	38.5575
Vitamin D (Validation)	rs4694423	C	A	0.100874	0.00199111	0.583534	1e-200	2566.66
Vitamin D (Validation)	rs512083	T	C	-0.0122018	0.00197554	0.539183	6.5569e-10	38.1484
Vitamin D (Validation)	rs57459725	C	G	0.0176615	0.00289594	0.867087	1.06936e-09	37.1943
Vitamin D (Validation)	rs58387006	A	C	0.0137174	0.0023619	0.778152	6.33159e-09	33.7303
Vitamin D (Validation)	rs6003465	T	C	0.0119188	0.0020906	0.668017	1.19014e-08	32.503
Vitamin D (Validation)	rs61815559	A	T	-0.0845633	0.00564426	0.968583	9.60264e-51	224.466
Vitamin D (Validation)	rs62012766	T	C	0.0181582	0.00269511	0.842886	1.61169e-11	45.3934
Vitamin D (Validation)	rs62115743	C	T	-0.0274464	0.00361625	0.918487	3.20575e-14	57.6042
Vitamin D (Validation)	rs6438900	C	G	-0.0133459	0.00225847	0.742009	3.4363e-09	34.9194
Vitamin D (Validation)	rs6547409	C	T	-0.0279437	0.00452445	0.950242	6.56801e-10	38.1449
Vitamin D (Validation)	rs6671730	G	A	0.015115	0.00197958	0.565711	2.25018e-14	58.3002
Vitamin D (Validation)	rs6723486	C	T	0.0111173	0.00202854	0.389437	4.24314e-08	30.0353
Vitamin D (Validation)	rs6724965	A	G	0.0165826	0.00259881	0.828539	1.76125e-10	40.7152
Vitamin D (Validation)	rs6834488	C	T	0.0146317	0.00199028	0.576288	1.9587e-13	54.0457
Vitamin D (Validation)	rs71467497	T	C	0.03333	0.0059135	0.971383	1.738e-08	31.7674
Vitamin D (Validation)	rs71601787	G	A	-0.0419281	0.00210912	0.673263	6.13131e-88	395.192
Vitamin D (Validation)	rs72834856	T	G	0.0235978	0.00379173	0.927943	4.86222e-10	38.7318
Vitamin D (Validation)	rs73413596	T	C	-0.0237483	0.00376674	0.926128	2.88691e-10	39.7497
Vitamin D (Validation)	rs7439366	T	C	0.0315734	0.00196647	0.544487	5.19727e-58	257.791
Vitamin D (Validation)	rs7522116	C	T	0.0126086	0.00199431	0.433716	2.57687e-10	39.9713
Vitamin D (Validation)	rs7528419	A	G	-0.0200747	0.00235052	0.775305	1.33612e-17	72.9408
Vitamin D (Validation)	rs7569755	G	A	-0.0132378	0.00217782	0.709372	1.21331e-09	36.9477
Vitamin D (Validation)	rs7657132	A	G	0.0140781	0.00213658	0.683315	4.42582e-11	43.416
Vitamin D (Validation)	rs77924615	G	A	0.0144881	0.00251244	0.806554	8.09141e-09	33.253
Vitamin D (Validation)	rs78649910	T	A	0.0193309	0.00320205	0.893826	1.5695e-09	36.4458
Vitamin D (Validation)	rs79598313	C	T	0.0370228	0.00648419	0.976633	1.1318e-08	32.6007
Vitamin D (Validation)	rs79687284	G	C	0.0295438	0.00537042	0.965449	3.77203e-08	30.2633
Vitamin D (Validation)	rs8018720	G	C	0.0383637	0.0025687	0.176691	1.94818e-50	223.056
Vitamin D (Validation)	rs804281	A	G	-0.0157516	0.00199025	0.416402	2.48467e-15	62.6375
Vitamin D (Validation)	rs8063565	G	C	-0.0123302	0.00221722	0.266401	2.6807e-08	30.9259
Vitamin D (Validation)	rs8091117	C	A	0.02514	0.0039672	0.934736	2.34349e-10	40.1571
Vitamin D (Validation)	rs8107974	A	T	-0.0386164	0.00369585	0.923752	1.48701e-25	109.173
Vitamin D (Validation)	rs8121940	C	G	0.037716	0.00247344	0.804752	1.68777e-52	232.514
Vitamin D (Validation)	rs8181687	G	A	-0.0116958	0.00198761	0.42096	3.99621e-09	34.6256
Vitamin D (Validation)	rs9409266	G	A	0.0184021	0.00283662	0.138879	8.73653e-11	42.0855
Vitamin D (Validation)	rs9467550	A	G	0.0188955	0.00319549	0.894762	3.35618e-09	34.9657
Vitamin D (Validation)	rs9476310	C	T	-0.0117234	0.00197015	0.488661	2.67337e-09	35.4086
Vitamin D (Validation)	rs964184	G	C	-0.0431884	0.00289883	0.131625	3.36693e-50	221.967

## Sheet: IVs of WAMD
exposure	SNP	effect_allele.exposure	other_allele.exposure	beta.exposure	se.exposure	eaf.exposure	pval.exposure	F value
Vitamin D (Discovery)	rs1048328	G	A	-0.0266581	0.00413971	0.91957	1.2e-10	41.4685
Vitamin D (Discovery)	rs10859995	T	C	0.0366883	0.00228147	0.417089	3.47e-58	258.598
Vitamin D (Discovery)	rs10889332	C	T	-0.0215387	0.00235781	0.646513	6.54e-20	83.449
Vitamin D (Discovery)	rs10908469	A	C	-0.0183193	0.00253723	0.72984	5.19e-13	52.1312
Vitamin D (Discovery)	rs111529171	G	C	0.0156181	0.00276178	0.785201	1.56e-08	31.98
Vitamin D (Discovery)	rs11542462	G	A	0.0238107	0.00330669	0.866407	5.99e-13	51.851
Vitamin D (Discovery)	rs11721204	C	T	-0.0123962	0.00227058	0.562984	4.78e-08	29.806
Vitamin D (Discovery)	rs12056768	T	G	0.0236998	0.00228682	0.416558	3.63e-25	107.405
Vitamin D (Discovery)	rs12123821	C	T	-0.0762389	0.00529959	0.952816	6.35e-47	206.952
Vitamin D (Discovery)	rs12317268	A	G	0.023379	0.00314923	0.849211	1.14e-13	55.1116
Vitamin D (Discovery)	rs12508775	T	C	-0.020301	0.00263398	0.757327	1.28e-14	59.4032
Vitamin D (Discovery)	rs1260326	T	C	-0.01913	0.00229882	0.394573	8.68e-17	69.25
Vitamin D (Discovery)	rs12890837	C	T	0.0134208	0.002415	0.667351	2.74e-08	30.8832
Vitamin D (Discovery)	rs12913832	A	G	-0.016019	0.00287246	0.18515	2.45e-08	31.1002
Vitamin D (Discovery)	rs13137398	A	T	-0.0262933	0.00455744	0.935101	7.96e-09	33.285
Vitamin D (Discovery)	rs13330068	G	T	-0.0192367	0.00324352	0.860274	3.01e-09	35.1745
Vitamin D (Discovery)	rs142158911	G	A	-0.022628	0.00354797	0.885258	1.8e-10	40.6755
Vitamin D (Discovery)	rs143488652	A	G	0.0651695	0.00982719	0.986652	3.32e-11	43.9775
Vitamin D (Discovery)	rs143645388	C	T	0.0570183	0.00885352	0.983454	1.19e-10	41.476
Vitamin D (Discovery)	rs148647768	T	A	0.0488838	0.00849388	0.982098	8.66e-09	33.1221
Vitamin D (Discovery)	rs149524802	G	A	-0.0462912	0.00768147	0.978063	1.68e-09	36.3169
Vitamin D (Discovery)	rs149615216	C	T	0.0617954	0.0109647	0.989344	1.74e-08	31.7628
Vitamin D (Discovery)	rs1613599	C	T	0.0134272	0.00227965	0.527641	3.86e-09	34.6924
Vitamin D (Discovery)	rs16891982	C	G	-0.0498373	0.00912386	0.0151563	4.7e-08	29.8368
Vitamin D (Discovery)	rs1894100	G	T	0.0918588	0.0029124	0.816128	1e-200	994.809
Vitamin D (Discovery)	rs2012736	C	A	0.0451826	0.00413064	0.918814	7.55e-28	119.649
Vitamin D (Discovery)	rs2074735	G	C	-0.0305244	0.00460449	0.936119	3.37e-11	43.9472
Vitamin D (Discovery)	rs212100	T	C	0.0623743	0.00304082	0.163745	1.67e-93	420.756
Vitamin D (Discovery)	rs2608984	A	T	0.022888	0.00302799	0.834307	4.07e-14	57.1356
Vitamin D (Discovery)	rs2847500	G	A	0.0189625	0.00341276	0.875876	2.75e-08	30.8731
Vitamin D (Discovery)	rs2952295	A	T	-0.0154279	0.00267385	0.230018	7.93e-09	33.292
Vitamin D (Discovery)	rs3114045	T	C	0.0214435	0.00331184	0.132671	9.49e-11	41.923
Vitamin D (Discovery)	rs35408430	C	T	0.0202339	0.00237185	0.657498	1.45e-17	72.7754
Vitamin D (Discovery)	rs35749740	T	C	0.0143497	0.00255458	0.716314	1.94e-08	31.5534
Vitamin D (Discovery)	rs3814995	C	T	0.0140004	0.00242795	0.688631	8.1e-09	33.2507
Vitamin D (Discovery)	rs4121823	T	A	0.0208448	0.00313064	0.155047	2.77e-11	44.3332
Vitamin D (Discovery)	rs4364259	G	A	-0.0184678	0.00282899	0.798097	6.66e-11	42.6155
Vitamin D (Discovery)	rs4373971	G	C	0.0805646	0.00231928	0.597551	1e-200	1206.65
Vitamin D (Discovery)	rs4673553	T	G	0.0137244	0.00227419	0.551411	1.59e-09	36.4194
Vitamin D (Discovery)	rs4694423	C	A	0.0992575	0.0022846	0.583984	1e-200	1887.58
Vitamin D (Discovery)	rs4841132	A	G	-0.0241938	0.00391588	0.0914081	6.48e-10	38.1724
Vitamin D (Discovery)	rs4913428	C	A	0.0128305	0.00228901	0.59308	2.08e-08	31.419
Vitamin D (Discovery)	rs521765	C	G	0.0204292	0.00352535	0.878483	6.83e-09	33.5814
Vitamin D (Discovery)	rs543746207	A	G	0.305584	0.00982481	0.986692	1e-200	967.415
Vitamin D (Discovery)	rs57938057	T	C	0.073473	0.00852096	0.982179	6.54e-18	74.3496
Vitamin D (Discovery)	rs61815559	A	T	-0.0861393	0.00646465	0.968496	1.66e-40	177.547
Vitamin D (Discovery)	rs62007299	G	A	0.0138285	0.00248475	0.287659	2.62e-08	30.9731
Vitamin D (Discovery)	rs6671730	G	A	0.0148665	0.00227199	0.565576	6.01e-11	42.8159
Vitamin D (Discovery)	rs6834488	C	T	0.0155444	0.00228152	0.576049	9.55e-12	46.4194
Vitamin D (Discovery)	rs71601787	G	A	-0.0401652	0.00242177	0.673937	8.94e-62	275.064
Vitamin D (Discovery)	rs72860301	G	T	0.0525266	0.00570623	0.959247	3.41e-20	84.7345
Vitamin D (Discovery)	rs7439366	T	C	0.0303056	0.00225627	0.544494	3.94e-41	180.411
Vitamin D (Discovery)	rs7522116	C	T	0.0130656	0.00228833	0.433674	1.13e-08	32.6003
Vitamin D (Discovery)	rs7528419	A	G	-0.018968	0.00269667	0.775528	2.01e-12	49.4752
Vitamin D (Discovery)	rs7596659	A	G	-0.0142986	0.00236969	0.641775	1.6e-09	36.4086
Vitamin D (Discovery)	rs78649910	T	A	0.0232458	0.00367079	0.893521	2.41e-10	40.1024
Vitamin D (Discovery)	rs8018720	G	C	0.0316575	0.00294823	0.176537	6.76e-27	115.3
Vitamin D (Discovery)	rs8107974	A	T	-0.0364631	0.00424236	0.923778	8.33e-18	73.8741
Vitamin D (Discovery)	rs8121940	C	G	0.0389116	0.00283887	0.804632	9.25e-43	187.874
Vitamin D (Discovery)	rs964184	G	C	-0.040967	0.00332627	0.131732	7.41e-35	151.689
Vitamin D (Discovery)	rs9861009	T	C	-0.0146062	0.00254237	0.273043	9.19e-09	33.0063
Vitamin D (Validation)	rs1047891	C	A	0.0125534	0.00210766	0.684245	2.5837e-09	35.4749
Vitamin D (Validation)	rs10822145	C	T	0.012578	0.00196683	0.524576	1.60462e-10	40.8968
Vitamin D (Validation)	rs10859995	T	C	0.0399464	0.00198939	0.41738	1.11049e-89	403.195
Vitamin D (Validation)	rs10908469	A	C	-0.0158902	0.00221124	0.730274	6.6659e-13	51.6401
Vitamin D (Validation)	rs11023212	G	A	0.072773	0.00208589	0.655941	1e-200	1217.19
Vitamin D (Validation)	rs11182428	T	C	0.0123489	0.00196317	0.479988	3.16865e-10	39.5677
Vitamin D (Validation)	rs1149608	C	T	-0.0214762	0.00259513	0.824968	1.27833e-16	68.4852
Vitamin D (Validation)	rs11542462	G	A	0.0232523	0.00287287	0.865652	5.78604e-16	65.5088
Vitamin D (Validation)	rs11751024	C	A	0.0125611	0.00200538	0.602667	3.75952e-10	39.2339
Vitamin D (Validation)	rs117592720	T	C	-0.0714259	0.00618256	0.973925	7.14544e-31	133.467
Vitamin D (Validation)	rs117862422	T	C	0.0541519	0.00850362	0.986412	1.91393e-10	40.5527
Vitamin D (Validation)	rs12056768	T	G	0.021949	0.00199283	0.417109	3.27304e-28	121.308
Vitamin D (Validation)	rs12123821	C	T	-0.0772297	0.00460381	0.952459	3.70853e-63	281.406
Vitamin D (Validation)	rs12317268	A	G	0.0206326	0.00274181	0.849004	5.26505e-14	56.6283
Vitamin D (Validation)	rs12462826	G	A	0.0131168	0.00204832	0.631287	1.51661e-10	41.0072
Vitamin D (Validation)	rs1260326	T	C	-0.0224633	0.00200516	0.393449	3.95221e-29	125.502
Vitamin D (Validation)	rs12949853	G	A	-0.0144344	0.00253426	0.193274	1.22845e-08	32.4411
Vitamin D (Validation)	rs13011615	A	T	-0.0169587	0.00288288	0.864938	4.03978e-09	34.6045
Vitamin D (Validation)	rs13284054	T	C	-0.0185546	0.00308554	0.882245	1.8168e-09	36.161
Vitamin D (Validation)	rs142004400	A	C	0.0332364	0.00537846	0.965458	6.429e-10	38.1867
Vitamin D (Validation)	rs142158911	G	A	-0.0266711	0.00309689	0.885371	7.16666e-18	74.1703
Vitamin D (Validation)	rs143069752	T	A	-0.0224092	0.00392801	0.932651	1.16362e-08	32.5467
Vitamin D (Validation)	rs143488652	A	G	0.0629543	0.00855038	0.986611	1.80166e-13	54.2101
Vitamin D (Validation)	rs146128209	A	G	0.057293	0.00383087	0.929139	1.43171e-50	223.67
Vitamin D (Validation)	rs17144574	T	C	0.01526	0.00233815	0.766294	6.73e-11	42.5956
Vitamin D (Validation)	rs1792287	A	G	-0.0221848	0.00223092	0.735101	2.67182e-23	98.8879
Vitamin D (Validation)	rs1858889	A	C	-0.0111372	0.00196228	0.498467	1.38169e-08	32.2129
Vitamin D (Validation)	rs189407772	A	G	-0.0530974	0.00661678	0.977308	1.01802e-15	64.3951
Vitamin D (Validation)	rs1966478	T	C	0.0123541	0.00213261	0.307039	6.91644e-09	33.5583
Vitamin D (Validation)	rs2012736	C	A	0.0481921	0.00360843	0.919152	1.10147e-40	178.367
Vitamin D (Validation)	rs2037511	G	A	-0.0170377	0.00263857	0.834022	1.06696e-10	41.6951
Vitamin D (Validation)	rs2074735	G	C	-0.027808	0.00400859	0.935944	4.00251e-12	48.1234
Vitamin D (Validation)	rs212100	T	C	0.065701	0.00264866	0.164003	7.83577e-136	615.307
Vitamin D (Validation)	rs2123930	G	A	0.014114	0.00219611	0.720639	1.30305e-10	41.304
Vitamin D (Validation)	rs2131925	G	T	0.0222318	0.00205242	0.356411	2.42863e-27	117.332
Vitamin D (Validation)	rs2171427	G	A	0.0154101	0.00273753	0.845097	1.81034e-08	31.6879
Vitamin D (Validation)	rs2207132	G	A	0.0386454	0.00549169	0.96711	1.96319e-12	49.5203
Vitamin D (Validation)	rs2229742	G	C	0.0251367	0.00322012	0.896533	5.89653e-15	60.9358
Vitamin D (Validation)	rs2297991	T	C	-0.0120361	0.00218295	0.279471	3.51448e-08	30.4007
Vitamin D (Validation)	rs2346264	A	C	0.0147004	0.00239864	0.217301	8.86225e-10	37.5602
Vitamin D (Validation)	rs2608984	A	T	0.0208623	0.00264074	0.834761	2.78567e-15	62.4127
Vitamin D (Validation)	rs2642439	A	G	0.0145212	0.00211201	0.31497	6.17571e-12	47.273
Vitamin D (Validation)	rs2659007	G	A	-0.0114099	0.00198953	0.549026	9.75225e-09	32.8899
Vitamin D (Validation)	rs2756119	G	A	-0.0121881	0.0020411	0.616734	2.35302e-09	35.6569
Vitamin D (Validation)	rs2847500	G	A	0.0221038	0.00298092	0.876495	1.21523e-13	54.9836
Vitamin D (Validation)	rs2952289	C	T	-0.0178756	0.00245386	0.201966	3.2242e-13	53.0667
Vitamin D (Validation)	rs34177108	C	A	0.0122879	0.00223709	0.732498	3.95618e-08	30.1709
Vitamin D (Validation)	rs34186890	A	G	0.0149926	0.00224148	0.74029	2.25187e-11	44.7388
Vitamin D (Validation)	rs34284484	T	G	0.0123129	0.002169	0.714404	1.37258e-08	32.2256
Vitamin D (Validation)	rs34726834	C	T	-0.0149657	0.00227206	0.747975	4.49358e-11	43.3865
Vitamin D (Validation)	rs35408430	C	T	0.0213322	0.00206739	0.657829	5.81643e-25	106.47
Vitamin D (Validation)	rs3814995	C	T	0.0126428	0.00211677	0.68844	2.33427e-09	35.673
Vitamin D (Validation)	rs3890624	A	G	-0.0112736	0.00203846	0.604899	3.19364e-08	30.5859
Vitamin D (Validation)	rs4121823	T	A	0.0185043	0.00273512	0.154674	1.32891e-11	45.7712
Vitamin D (Validation)	rs41301394	C	T	-0.0126168	0.00217969	0.718135	7.10925e-09	33.5049
Vitamin D (Validation)	rs4306928	T	C	-0.0250598	0.00263067	0.167653	1.63484e-21	90.7449
Vitamin D (Validation)	rs4364259	G	A	-0.0165067	0.0024674	0.797841	2.23282e-11	44.755
Vitamin D (Validation)	rs4418728	G	T	-0.0121203	0.00196937	0.54832	7.53657e-10	37.8767
Vitamin D (Validation)	rs4616820	C	T	0.0123353	0.00198653	0.535048	5.31702e-10	38.5575
Vitamin D (Validation)	rs4694423	C	A	0.100874	0.00199111	0.583534	1e-200	2566.66
Vitamin D (Validation)	rs4944885	C	T	-0.07026	0.00207654	0.336448	1e-200	1144.82
Vitamin D (Validation)	rs512083	T	C	-0.0122018	0.00197554	0.539183	6.5569e-10	38.1484
Vitamin D (Validation)	rs543746207	A	G	0.310307	0.00861833	0.986851	1e-200	1296.39
Vitamin D (Validation)	rs57459725	C	G	0.0176615	0.00289594	0.867087	1.06936e-09	37.1943
Vitamin D (Validation)	rs58387006	A	C	0.0137174	0.0023619	0.778152	6.33159e-09	33.7303
Vitamin D (Validation)	rs6003465	T	C	0.0119188	0.0020906	0.668017	1.19014e-08	32.503
Vitamin D (Validation)	rs61815559	A	T	-0.0845633	0.00564426	0.968583	9.60264e-51	224.466
Vitamin D (Validation)	rs62012766	T	C	0.0181582	0.00269511	0.842886	1.61169e-11	45.3934
Vitamin D (Validation)	rs62115743	C	T	-0.0274464	0.00361625	0.918487	3.20575e-14	57.6042
Vitamin D (Validation)	rs6438900	C	G	-0.0133459	0.00225847	0.742009	3.4363e-09	34.9194
Vitamin D (Validation)	rs6547409	C	T	-0.0279437	0.00452445	0.950242	6.56801e-10	38.1449
Vitamin D (Validation)	rs6671730	G	A	0.015115	0.00197958	0.565711	2.25018e-14	58.3002
Vitamin D (Validation)	rs6723486	C	T	0.0111173	0.00202854	0.389437	4.24314e-08	30.0353
Vitamin D (Validation)	rs6724965	A	G	0.0165826	0.00259881	0.828539	1.76125e-10	40.7152
Vitamin D (Validation)	rs6834488	C	T	0.0146317	0.00199028	0.576288	1.9587e-13	54.0457
Vitamin D (Validation)	rs71467497	T	C	0.03333	0.0059135	0.971383	1.738e-08	31.7674
Vitamin D (Validation)	rs71601787	G	A	-0.0419281	0.00210912	0.673263	6.13131e-88	395.192
Vitamin D (Validation)	rs72834856	T	G	0.0235978	0.00379173	0.927943	4.86222e-10	38.7318
Vitamin D (Validation)	rs73413596	T	C	-0.0237483	0.00376674	0.926128	2.88691e-10	39.7497
Vitamin D (Validation)	rs7439366	T	C	0.0315734	0.00196647	0.544487	5.19727e-58	257.791
Vitamin D (Validation)	rs7522116	C	T	0.0126086	0.00199431	0.433716	2.57687e-10	39.9713
Vitamin D (Validation)	rs7528419	A	G	-0.0200747	0.00235052	0.775305	1.33612e-17	72.9408
Vitamin D (Validation)	rs7569755	G	A	-0.0132378	0.00217782	0.709372	1.21331e-09	36.9477
Vitamin D (Validation)	rs7657132	A	G	0.0140781	0.00213658	0.683315	4.42582e-11	43.416
Vitamin D (Validation)	rs7784802	A	T	-0.0137867	0.00204009	0.639012	1.40038e-11	45.6691
Vitamin D (Validation)	rs77924615	G	A	0.0144881	0.00251244	0.806554	8.09141e-09	33.253
Vitamin D (Validation)	rs78649910	T	A	0.0193309	0.00320205	0.893826	1.5695e-09	36.4458
Vitamin D (Validation)	rs79598313	C	T	0.0370228	0.00648419	0.976633	1.1318e-08	32.6007
Vitamin D (Validation)	rs79687284	G	C	0.0295438	0.00537042	0.965449	3.77203e-08	30.2633
Vitamin D (Validation)	rs8018720	G	C	0.0383637	0.0025687	0.176691	1.94818e-50	223.056
Vitamin D (Validation)	rs804281	A	G	-0.0157516	0.00199025	0.416402	2.48467e-15	62.6375
Vitamin D (Validation)	rs8063565	G	C	-0.0123302	0.00221722	0.266401	2.6807e-08	30.9259
Vitamin D (Validation)	rs8091117	C	A	0.02514	0.0039672	0.934736	2.34349e-10	40.1571
Vitamin D (Validation)	rs8107974	A	T	-0.0386164	0.00369585	0.923752	1.48701e-25	109.173
Vitamin D (Validation)	rs8121940	C	G	0.037716	0.00247344	0.804752	1.68777e-52	232.514
Vitamin D (Validation)	rs8181687	G	A	-0.0116958	0.00198761	0.42096	3.99621e-09	34.6256
Vitamin D (Validation)	rs9409266	G	A	0.0184021	0.00283662	0.138879	8.73653e-11	42.0855
Vitamin D (Validation)	rs9467550	A	G	0.0188955	0.00319549	0.894762	3.35618e-09	34.9657
Vitamin D (Validation)	rs9476310	C	T	-0.0117234	0.00197015	0.488661	2.67337e-09	35.4086
Vitamin D (Validation)	rs964184	G	C	-0.0431884	0.00289883	0.131625	3.36693e-50	221.967

## Sheet: IVs of optic neuritis
exposure	SNP	effect_allele.exposure	other_allele.exposure	beta.exposure	se.exposure	eaf.exposure	pval.exposure	F value
Vitamin D (Discovery)	rs1048328	G	A	-0.0266581	0.00413971	0.91957	1.1979e-10	41.4685
Vitamin D (Discovery)	rs10859995	T	C	0.0366883	0.00228147	0.417089	3.46945e-58	258.598
Vitamin D (Discovery)	rs10889332	C	T	-0.0215387	0.00235781	0.646513	6.53814e-20	83.449
Vitamin D (Discovery)	rs10908469	A	C	-0.0183193	0.00253723	0.72984	5.19036e-13	52.1312
Vitamin D (Discovery)	rs111529171	G	C	0.0156181	0.00276178	0.785201	1.5578e-08	31.98
Vitamin D (Discovery)	rs11542462	G	A	0.0238107	0.00330669	0.866407	5.98699e-13	51.851
Vitamin D (Discovery)	rs115478735	A	T	0.0165401	0.00291299	0.818369	1.36231e-08	32.2402
Vitamin D (Discovery)	rs11721204	C	T	-0.0123962	0.00227058	0.562984	4.7752e-08	29.806
Vitamin D (Discovery)	rs12056768	T	G	0.0236998	0.00228682	0.416558	3.62841e-25	107.405
Vitamin D (Discovery)	rs12123821	C	T	-0.0762389	0.00529959	0.952816	6.35313e-47	206.952
Vitamin D (Discovery)	rs12317268	A	G	0.023379	0.00314923	0.849211	1.13872e-13	55.1116
Vitamin D (Discovery)	rs12508775	T	C	-0.020301	0.00263398	0.757327	1.28428e-14	59.4032
Vitamin D (Discovery)	rs1260326	T	C	-0.01913	0.00229882	0.394573	8.67502e-17	69.25
Vitamin D (Discovery)	rs12721051	C	G	0.0167981	0.00288441	0.813047	5.7538e-09	33.9161
Vitamin D (Discovery)	rs12890837	C	T	0.0134208	0.002415	0.667351	2.74033e-08	30.8832
Vitamin D (Discovery)	rs12913832	A	G	-0.016019	0.00287246	0.18515	2.45052e-08	31.1002
Vitamin D (Discovery)	rs13137398	A	T	-0.0262933	0.00455744	0.935101	7.95878e-09	33.285
Vitamin D (Discovery)	rs13330068	G	T	-0.0192367	0.00324352	0.860274	3.01461e-09	35.1745
Vitamin D (Discovery)	rs142158911	G	A	-0.022628	0.00354797	0.885258	1.79744e-10	40.6755
Vitamin D (Discovery)	rs143488652	A	G	0.0651695	0.00982719	0.986652	3.32171e-11	43.9775
Vitamin D (Discovery)	rs143645388	C	T	0.0570183	0.00885352	0.983454	1.19334e-10	41.476
Vitamin D (Discovery)	rs148647768	T	A	0.0488838	0.00849388	0.982098	8.65507e-09	33.1221
Vitamin D (Discovery)	rs149524802	G	A	-0.0462912	0.00768147	0.978063	1.67707e-09	36.3169
Vitamin D (Discovery)	rs149615216	C	T	0.0617954	0.0109647	0.989344	1.74175e-08	31.7628
Vitamin D (Discovery)	rs1613599	C	T	0.0134272	0.00227965	0.527641	3.86192e-09	34.6924
Vitamin D (Discovery)	rs16891982	C	G	-0.0498373	0.00912386	0.0151563	4.69979e-08	29.8368
Vitamin D (Discovery)	rs1800588	C	T	0.0322286	0.00273754	0.785075	5.3896e-32	138.6
Vitamin D (Discovery)	rs1894100	G	T	0.0918588	0.0029124	0.816128	1e-200	994.809
Vitamin D (Discovery)	rs2012736	C	A	0.0451826	0.00413064	0.918814	7.55187e-28	119.649
Vitamin D (Discovery)	rs2043085	T	C	-0.0259122	0.00230843	0.386107	3.07316e-29	126.001
Vitamin D (Discovery)	rs2074735	G	C	-0.0305244	0.00460449	0.936119	3.37384e-11	43.9472
Vitamin D (Discovery)	rs212100	T	C	0.0623743	0.00304082	0.163745	1.6716e-93	420.756
Vitamin D (Discovery)	rs2608984	A	T	0.022888	0.00302799	0.834307	4.0678e-14	57.1356
Vitamin D (Discovery)	rs2847500	G	A	0.0189625	0.00341276	0.875876	2.75461e-08	30.8731
Vitamin D (Discovery)	rs2952295	A	T	-0.0154279	0.00267385	0.230018	7.93053e-09	33.292
Vitamin D (Discovery)	rs3114045	T	C	0.0214435	0.00331184	0.132671	9.49243e-11	41.923
Vitamin D (Discovery)	rs35408430	C	T	0.0202339	0.00237185	0.657498	1.45257e-17	72.7754
Vitamin D (Discovery)	rs35749740	T	C	0.0143497	0.00255458	0.716314	1.94056e-08	31.5534
Vitamin D (Discovery)	rs3814995	C	T	0.0140004	0.00242795	0.688631	8.10088e-09	33.2507
Vitamin D (Discovery)	rs4121823	T	A	0.0208448	0.00313064	0.155047	2.7699e-11	44.3332
Vitamin D (Discovery)	rs4364259	G	A	-0.0184678	0.00282899	0.798097	6.66259e-11	42.6155
Vitamin D (Discovery)	rs4373971	G	C	0.0805646	0.00231928	0.597551	1e-200	1206.65
Vitamin D (Discovery)	rs4673553	T	G	0.0137244	0.00227419	0.551411	1.59109e-09	36.4194
Vitamin D (Discovery)	rs4694423	C	A	0.0992575	0.0022846	0.583984	1e-200	1887.58
Vitamin D (Discovery)	rs4841132	A	G	-0.0241938	0.00391588	0.0914081	6.47627e-10	38.1724
Vitamin D (Discovery)	rs4913428	C	A	0.0128305	0.00228901	0.59308	2.0794e-08	31.419
Vitamin D (Discovery)	rs521765	C	G	0.0204292	0.00352535	0.878483	6.83439e-09	33.5814
Vitamin D (Discovery)	rs543746207	A	G	0.305584	0.00982481	0.986692	1e-200	967.415
Vitamin D (Discovery)	rs57938057	T	C	0.073473	0.00852096	0.982179	6.54387e-18	74.3496
Vitamin D (Discovery)	rs61815559	A	T	-0.0861393	0.00646465	0.968496	1.6638e-40	177.547
Vitamin D (Discovery)	rs62007299	G	A	0.0138285	0.00248475	0.287659	2.61622e-08	30.9731
Vitamin D (Discovery)	rs6671730	G	A	0.0148665	0.00227199	0.565576	6.01495e-11	42.8159
Vitamin D (Discovery)	rs6834488	C	T	0.0155444	0.00228152	0.576049	9.54708e-12	46.4194
Vitamin D (Discovery)	rs6966728	C	T	0.0132934	0.00229913	0.535554	7.38545e-09	33.4307
Vitamin D (Discovery)	rs71601787	G	A	-0.0401652	0.00242177	0.673937	8.9358e-62	275.064
Vitamin D (Discovery)	rs72860301	G	T	0.0525266	0.00570623	0.959247	3.41265e-20	84.7345
Vitamin D (Discovery)	rs7439366	T	C	0.0303056	0.00225627	0.544494	3.94004e-41	180.411
Vitamin D (Discovery)	rs7522116	C	T	0.0130656	0.00228833	0.433674	1.13194e-08	32.6003
Vitamin D (Discovery)	rs7528419	A	G	-0.018968	0.00269667	0.775528	2.00926e-12	49.4752
Vitamin D (Discovery)	rs7596659	A	G	-0.0142986	0.00236969	0.641775	1.59995e-09	36.4086
Vitamin D (Discovery)	rs78649910	T	A	0.0232458	0.00367079	0.893521	2.40976e-10	40.1024
Vitamin D (Discovery)	rs8018720	G	C	0.0316575	0.00294823	0.176537	6.76425e-27	115.3
Vitamin D (Discovery)	rs8107974	A	T	-0.0364631	0.00424236	0.923778	8.32614e-18	73.8741
Vitamin D (Discovery)	rs8121940	C	G	0.0389116	0.00283887	0.804632	9.25453e-43	187.874
Vitamin D (Discovery)	rs964184	G	C	-0.040967	0.00332627	0.131732	7.41006e-35	151.689
Vitamin D (Discovery)	rs9861009	T	C	-0.0146062	0.00254237	0.273043	9.18631e-09	33.0063
Vitamin D (Validation)	rs1047891	C	A	0.0125534	0.00210766	0.684245	2.5837e-09	35.4749
Vitamin D (Validation)	rs10822145	C	T	0.012578	0.00196683	0.524576	1.60462e-10	40.8968
Vitamin D (Validation)	rs10859995	T	C	0.0399464	0.00198939	0.41738	1.11049e-89	403.195
Vitamin D (Validation)	rs10908469	A	C	-0.0158902	0.00221124	0.730274	6.6659e-13	51.6401
Vitamin D (Validation)	rs11023212	G	A	0.072773	0.00208589	0.655941	1e-200	1217.19
Vitamin D (Validation)	rs11076175	A	G	-0.023978	0.00256672	0.821625	9.46213e-21	87.2708
Vitamin D (Validation)	rs11182428	T	C	0.0123489	0.00196317	0.479988	3.16865e-10	39.5677
Vitamin D (Validation)	rs1149608	C	T	-0.0214762	0.00259513	0.824968	1.27833e-16	68.4852
Vitamin D (Validation)	rs11542462	G	A	0.0232523	0.00287287	0.865652	5.78604e-16	65.5088
Vitamin D (Validation)	rs117592720	T	C	-0.0714259	0.00618256	0.973925	7.14544e-31	133.467
Vitamin D (Validation)	rs117862422	T	C	0.0541519	0.00850362	0.986412	1.91393e-10	40.5527
Vitamin D (Validation)	rs12056768	T	G	0.021949	0.00199283	0.417109	3.27304e-28	121.308
Vitamin D (Validation)	rs12123821	C	T	-0.0772297	0.00460381	0.952459	3.70853e-63	281.406
Vitamin D (Validation)	rs12317268	A	G	0.0206326	0.00274181	0.849004	5.26505e-14	56.6283
Vitamin D (Validation)	rs12462826	G	A	0.0131168	0.00204832	0.631287	1.51661e-10	41.0072
Vitamin D (Validation)	rs1260326	T	C	-0.0224633	0.00200516	0.393449	3.95221e-29	125.502
Vitamin D (Validation)	rs12949853	G	A	-0.0144344	0.00253426	0.193274	1.22845e-08	32.4411
Vitamin D (Validation)	rs13011615	A	T	-0.0169587	0.00288288	0.864938	4.03978e-09	34.6045
Vitamin D (Validation)	rs13284054	T	C	-0.0185546	0.00308554	0.882245	1.8168e-09	36.161
Vitamin D (Validation)	rs142004400	A	C	0.0332364	0.00537846	0.965458	6.429e-10	38.1867
Vitamin D (Validation)	rs142158911	G	A	-0.0266711	0.00309689	0.885371	7.16666e-18	74.1703
Vitamin D (Validation)	rs143069752	T	A	-0.0224092	0.00392801	0.932651	1.16362e-08	32.5467
Vitamin D (Validation)	rs143488652	A	G	0.0629543	0.00855038	0.986611	1.80166e-13	54.2101
Vitamin D (Validation)	rs146128209	A	G	0.057293	0.00383087	0.929139	1.43171e-50	223.67
Vitamin D (Validation)	rs1532085	A	G	-0.0260168	0.0020142	0.38512	3.62404e-38	166.841
Vitamin D (Validation)	rs17144574	T	C	0.01526	0.00233815	0.766294	6.73e-11	42.5956
Vitamin D (Validation)	rs1792287	A	G	-0.0221848	0.00223092	0.735101	2.67182e-23	98.8879
Vitamin D (Validation)	rs1800588	C	T	0.0329963	0.00238443	0.784792	1.4981e-43	191.497
Vitamin D (Validation)	rs1858889	A	C	-0.0111372	0.00196228	0.498467	1.38169e-08	32.2129
Vitamin D (Validation)	rs189407772	A	G	-0.0530974	0.00661678	0.977308	1.01802e-15	64.3951
Vitamin D (Validation)	rs1966478	T	C	0.0123541	0.00213261	0.307039	6.91644e-09	33.5583
Vitamin D (Validation)	rs2012736	C	A	0.0481921	0.00360843	0.919152	1.10147e-40	178.367
Vitamin D (Validation)	rs2037511	G	A	-0.0170377	0.00263857	0.834022	1.06696e-10	41.6951
Vitamin D (Validation)	rs2074735	G	C	-0.027808	0.00400859	0.935944	4.00251e-12	48.1234
Vitamin D (Validation)	rs212100	T	C	0.065701	0.00264866	0.164003	7.83577e-136	615.307
Vitamin D (Validation)	rs2123930	G	A	0.014114	0.00219611	0.720639	1.30305e-10	41.304
Vitamin D (Validation)	rs2131925	G	T	0.0222318	0.00205242	0.356411	2.42863e-27	117.332
Vitamin D (Validation)	rs2171427	G	A	0.0154101	0.00273753	0.845097	1.81034e-08	31.6879
Vitamin D (Validation)	rs2207132	G	A	0.0386454	0.00549169	0.96711	1.96319e-12	49.5203
Vitamin D (Validation)	rs2229742	G	C	0.0251367	0.00322012	0.896533	5.89653e-15	60.9358
Vitamin D (Validation)	rs2297991	T	C	-0.0120361	0.00218295	0.279471	3.51448e-08	30.4007
Vitamin D (Validation)	rs2346264	A	C	0.0147004	0.00239864	0.217301	8.86225e-10	37.5602
Vitamin D (Validation)	rs2608984	A	T	0.0208623	0.00264074	0.834761	2.78567e-15	62.4127
Vitamin D (Validation)	rs2642439	A	G	0.0145212	0.00211201	0.31497	6.17571e-12	47.273
Vitamin D (Validation)	rs2659007	G	A	-0.0114099	0.00198953	0.549026	9.75225e-09	32.8899
Vitamin D (Validation)	rs2756119	G	A	-0.0121881	0.0020411	0.616734	2.35302e-09	35.6569
Vitamin D (Validation)	rs2847500	G	A	0.0221038	0.00298092	0.876495	1.21523e-13	54.9836
Vitamin D (Validation)	rs2952289	C	T	-0.0178756	0.00245386	0.201966	3.2242e-13	53.0667
Vitamin D (Validation)	rs34177108	C	A	0.0122879	0.00223709	0.732498	3.95618e-08	30.1709
Vitamin D (Validation)	rs34186890	A	G	0.0149926	0.00224148	0.74029	2.25187e-11	44.7388
Vitamin D (Validation)	rs34284484	T	G	0.0123129	0.002169	0.714404	1.37258e-08	32.2256
Vitamin D (Validation)	rs34726834	C	T	-0.0149657	0.00227206	0.747975	4.49358e-11	43.3865
Vitamin D (Validation)	rs35408430	C	T	0.0213322	0.00206739	0.657829	5.81643e-25	106.47
Vitamin D (Validation)	rs3814995	C	T	0.0126428	0.00211677	0.68844	2.33427e-09	35.673
Vitamin D (Validation)	rs3890624	A	G	-0.0112736	0.00203846	0.604899	3.19364e-08	30.5859
Vitamin D (Validation)	rs4121823	T	A	0.0185043	0.00273512	0.154674	1.32891e-11	45.7712
Vitamin D (Validation)	rs41301394	C	T	-0.0126168	0.00217969	0.718135	7.10925e-09	33.5049
Vitamin D (Validation)	rs429358	T	C	0.0231982	0.00272644	0.84751	1.76054e-17	72.3964
Vitamin D (Validation)	rs4306928	T	C	-0.0250598	0.00263067	0.167653	1.63484e-21	90.7449
Vitamin D (Validation)	rs4364259	G	A	-0.0165067	0.0024674	0.797841	2.23282e-11	44.755
Vitamin D (Validation)	rs4418728	G	T	-0.0121203	0.00196937	0.54832	7.53657e-10	37.8767
Vitamin D (Validation)	rs4616820	C	T	0.0123353	0.00198653	0.535048	5.31702e-10	38.5575
Vitamin D (Validation)	rs4694423	C	A	0.100874	0.00199111	0.583534	1e-200	2566.66
Vitamin D (Validation)	rs4944885	C	T	-0.07026	0.00207654	0.336448	1e-200	1144.82
Vitamin D (Validation)	rs512083	T	C	-0.0122018	0.00197554	0.539183	6.5569e-10	38.1484
Vitamin D (Validation)	rs543746207	A	G	0.310307	0.00861833	0.986851	1e-200	1296.39
Vitamin D (Validation)	rs57459725	C	G	0.0176615	0.00289594	0.867087	1.06936e-09	37.1943
Vitamin D (Validation)	rs58387006	A	C	0.0137174	0.0023619	0.778152	6.33159e-09	33.7303
Vitamin D (Validation)	rs6003465	T	C	0.0119188	0.0020906	0.668017	1.19014e-08	32.503
Vitamin D (Validation)	rs61815559	A	T	-0.0845633	0.00564426	0.968583	9.60264e-51	224.466
Vitamin D (Validation)	rs62012766	T	C	0.0181582	0.00269511	0.842886	1.61169e-11	45.3934
Vitamin D (Validation)	rs62115743	C	T	-0.0274464	0.00361625	0.918487	3.20575e-14	57.6042
Vitamin D (Validation)	rs6438900	C	G	-0.0133459	0.00225847	0.742009	3.4363e-09	34.9194
Vitamin D (Validation)	rs6547409	C	T	-0.0279437	0.00452445	0.950242	6.56801e-10	38.1449
Vitamin D (Validation)	rs6671730	G	A	0.015115	0.00197958	0.565711	2.25018e-14	58.3002
Vitamin D (Validation)	rs6723486	C	T	0.0111173	0.00202854	0.389437	4.24314e-08	30.0353
Vitamin D (Validation)	rs6724965	A	G	0.0165826	0.00259881	0.828539	1.76125e-10	40.7152
Vitamin D (Validation)	rs6834488	C	T	0.0146317	0.00199028	0.576288	1.9587e-13	54.0457
Vitamin D (Validation)	rs71467497	T	C	0.03333	0.0059135	0.971383	1.738e-08	31.7674
Vitamin D (Validation)	rs71601787	G	A	-0.0419281	0.00210912	0.673263	6.13131e-88	395.192
Vitamin D (Validation)	rs72834856	T	G	0.0235978	0.00379173	0.927943	4.86222e-10	38.7318
Vitamin D (Validation)	rs73413596	T	C	-0.0237483	0.00376674	0.926128	2.88691e-10	39.7497
Vitamin D (Validation)	rs7439366	T	C	0.0315734	0.00196647	0.544487	5.19727e-58	257.791
Vitamin D (Validation)	rs7522116	C	T	0.0126086	0.00199431	0.433716	2.57687e-10	39.9713
Vitamin D (Validation)	rs7528419	A	G	-0.0200747	0.00235052	0.775305	1.33612e-17	72.9408
Vitamin D (Validation)	rs7569755	G	A	-0.0132378	0.00217782	0.709372	1.21331e-09	36.9477
Vitamin D (Validation)	rs7657132	A	G	0.0140781	0.00213658	0.683315	4.42582e-11	43.416
Vitamin D (Validation)	rs7784802	A	T	-0.0137867	0.00204009	0.639012	1.40038e-11	45.6691
Vitamin D (Validation)	rs77924615	G	A	0.0144881	0.00251244	0.806554	8.09141e-09	33.253
Vitamin D (Validation)	rs78649910	T	A	0.0193309	0.00320205	0.893826	1.5695e-09	36.4458
Vitamin D (Validation)	rs79598313	C	T	0.0370228	0.00648419	0.976633	1.1318e-08	32.6007
Vitamin D (Validation)	rs79687284	G	C	0.0295438	0.00537042	0.965449	3.77203e-08	30.2633
Vitamin D (Validation)	rs8018720	G	C	0.0383637	0.0025687	0.176691	1.94818e-50	223.056
Vitamin D (Validation)	rs804281	A	G	-0.0157516	0.00199025	0.416402	2.48467e-15	62.6375
Vitamin D (Validation)	rs8063565	G	C	-0.0123302	0.00221722	0.266401	2.6807e-08	30.9259
Vitamin D (Validation)	rs8091117	C	A	0.02514	0.0039672	0.934736	2.34349e-10	40.1571
Vitamin D (Validation)	rs8107974	A	T	-0.0386164	0.00369585	0.923752	1.48701e-25	109.173
Vitamin D (Validation)	rs8121940	C	G	0.037716	0.00247344	0.804752	1.68777e-52	232.514
Vitamin D (Validation)	rs8181687	G	A	-0.0116958	0.00198761	0.42096	3.99621e-09	34.6256
Vitamin D (Validation)	rs9409266	G	A	0.0184021	0.00283662	0.138879	8.73653e-11	42.0855
Vitamin D (Validation)	rs9467550	A	G	0.0188955	0.00319549	0.894762	3.35618e-09	34.9657
Vitamin D (Validation)	rs9476310	C	T	-0.0117234	0.00197015	0.488661	2.67337e-09	35.4086
Vitamin D (Validation)	rs964184	G	C	-0.0431884	0.00289883	0.131625	3.36693e-50	221.967
