# Supplementary material for: Vitamin D levels and risk of ocular disorders: insights from bidirectional and multivariable Mendelian randomization analysis
Source: Front Med (Lausanne). 2024 Oct 9;11:1431170. doi: 10.3389/fmed.2024.1431170 (PMC11496056; doi:10.3389/fmed.2024.1431170)
Supplement: Supplementary file 4 [file Table_2.XLSX]

## Sheet: GWAS information
Exposure
Phenotype	Resource	Sample size
Myopia	Finngen r10	4,106 cases and 394,028 controls
Primary open angle glaucoma (POAG)	Finngen r10	8,530 cases and 391,275 controls
Anterior iridocyclitis	Finngen r10	7,152 cases and 405,029 controls
Senile cataract	Finngen r10	65,235 cases and 341,546 controls
Diabetic retinopathy	Finngen r9	10,413 cases and 308,633 controls
Retinal vein occlusion	Finngen r9	775 cases and 308,633 controls
Wet age-related degeneration (WAMD)	Finngen r10	5,239 cases and 273,920 controls
Optic neuritis	Finngen r10	1,295 cases and 409,190 controls
Outcome
phenotype	Resource	Sample size
Vitamin D (Discovery)	Wang et al	324,105 participants
Vitamin D (Validation)	Revez et al	417,580 participants

## Sheet: IVs of vitamin D (Dsicovery)
exposure	SNP	effect_allele.exposure	other_allele.exposure	beta.exposure	se.exposure	eaf.exposure	pval.exposure	F value
Myopia	rs114496976	G	T	-0.609018	0.130686	0.0103456	3.1598e-06	21.7171
Myopia	rs116842056	A	C	0.382886	0.0696041	0.0209698	3.77833e-08	30.26
Myopia	rs117680941	G	C	0.429996	0.0851049	0.0132412	4.35963e-07	25.5282
Myopia	rs12193446	G	A	-0.331454	0.0387563	0.109633	1.20698e-17	73.1412
Myopia	rs13254457	C	A	-0.144774	0.0257804	0.264814	1.95799e-08	31.5357
Myopia	rs151299578	T	C	-0.799257	0.166017	0.00781609	1.4771e-06	23.1776
Myopia	rs17400325	C	T	0.36773	0.0718079	0.0200005	3.03886e-07	26.2249
Myopia	rs1858838	C	T	-0.118433	0.0248043	0.715136	1.7997e-06	22.7977
Myopia	rs2573210	A	G	-0.175902	0.0283893	0.827631	5.78855e-10	38.3912
Myopia	rs2879629	T	C	-0.104477	0.0223593	0.553388	2.97345e-06	21.8336
Myopia	rs55748488	T	C	-0.325793	0.0704052	0.0318145	3.70297e-06	21.4128
Myopia	rs57757579	C	T	0.180277	0.0380763	0.0847176	2.19457e-06	22.4167
Myopia	rs589135	G	A	0.148226	0.0235703	0.314376	3.20155e-10	39.5475
Myopia	rs6084879	G	A	-0.137629	0.0272218	0.800412	4.28549e-07	25.5615
Myopia	rs75896996	G	C	0.25893	0.0497468	0.0440711	1.94044e-07	27.0916
Myopia	rs886656	G	A	0.133097	0.0271481	0.771459	9.45671e-07	24.0357
POAG	rs10448285	T	C	-0.150431	0.0166278	0.369297	1.47e-19	81.8474
POAG	rs10483727	C	T	-0.138128	0.0172829	0.711162	1.33e-15	63.8749
POAG	rs10769254	C	G	0.115879	0.0178881	0.267184	9.29e-11	41.9644
POAG	rs10911748	T	C	0.0761068	0.0159694	0.418108	1.88e-06	22.7128
POAG	rs10919470	A	G	-0.0968759	0.0173737	0.308995	2.46e-08	31.0919
POAG	rs11048965	T	G	-0.0794394	0.0160847	0.422741	7.86e-07	24.3919
POAG	rs11229433	A	G	0.102402	0.0198997	0.192344	2.66e-07	26.4804
POAG	rs11234806	A	C	0.101182	0.0172539	0.289003	4.51e-09	34.39
POAG	rs112427496	G	A	0.356309	0.0774955	0.00900714	4.27e-06	21.1398
POAG	rs1125221	A	G	-0.0909225	0.0158752	0.477861	1.02e-08	32.8023
POAG	rs113070432	G	A	0.210594	0.0365625	0.0440064	8.42e-09	33.1757
POAG	rs114740145	T	C	0.17619	0.0372676	0.0435154	2.27e-06	22.3511
POAG	rs115699211	A	G	-0.409068	0.0835446	0.01195	9.76e-07	23.9748
POAG	rs11626065	G	T	0.094156	0.0159293	0.453348	3.4e-09	34.9384
POAG	rs116997416	A	T	0.162523	0.0343435	0.0534265	2.22e-06	22.3945
POAG	rs11709526	A	C	-0.139394	0.0158916	0.500545	1.76e-18	76.9401
POAG	rs117339634	A	G	0.282223	0.0553206	0.0181427	3.37e-07	26.0262
POAG	rs117854409	T	C	0.202585	0.0436149	0.0307329	3.4e-06	21.5747
POAG	rs118182165	A	G	-0.165398	0.0341722	0.0625545	1.3e-06	23.4269
POAG	rs1187097	G	A	-0.089944	0.015938	0.524731	1.67e-08	31.8476
POAG	rs1192415	A	G	-0.102187	0.0210568	0.837874	1.22e-06	23.5508
POAG	rs12043585	T	C	0.327495	0.0510233	0.0206655	1.38e-10	41.1976
POAG	rs12691499	C	A	-0.272029	0.0192588	0.811783	2.67e-45	199.513
POAG	rs1286767	C	T	-0.127256	0.0225108	0.155646	1.58e-08	31.9576
POAG	rs12994785	A	G	-0.0772994	0.0160215	0.469718	1.4e-06	23.278
POAG	rs132384	G	A	-0.112637	0.0164533	0.638758	7.6e-12	46.8658
POAG	rs1388930	G	A	-0.0851626	0.0181844	0.281695	2.82e-06	21.9331
POAG	rs1407395	C	T	0.17096	0.0346991	0.0514379	8.35e-07	24.2746
POAG	rs148823796	T	C	0.164143	0.0351865	0.0485566	3.09e-06	21.7617
POAG	rs149510305	G	A	-0.260079	0.0557508	0.0240312	3.09e-06	21.7625
POAG	rs149855851	T	C	0.0778443	0.0163719	0.363667	1.99e-06	22.6077
POAG	rs1499962	G	C	-0.0934708	0.0187813	0.769528	6.46e-07	24.7686
POAG	rs150821390	T	C	0.251004	0.0547322	0.018582	4.52e-06	21.0318
POAG	rs16876740	G	T	-0.130815	0.0281878	0.0938555	3.47e-06	21.5374
POAG	rs17125973	G	A	-0.110207	0.0182307	0.264593	1.49e-09	36.5436
POAG	rs17527016	T	C	-0.10176	0.0185052	0.257071	3.82e-08	30.2389
POAG	rs17756712	G	A	0.0969325	0.0190838	0.213176	3.79e-07	25.7994
POAG	rs1808092	G	A	0.0857679	0.0158902	0.525687	6.76e-08	29.1334
POAG	rs188144417	G	A	0.110236	0.0241123	0.115237	4.84e-06	20.9011
POAG	rs1907392	C	T	-0.0820598	0.0179491	0.741572	4.84e-06	20.9014
POAG	rs2070288	G	T	-0.104489	0.0215896	0.171218	1.3e-06	23.4235
POAG	rs2157134	C	G	0.0857415	0.0169492	0.665707	4.22e-07	25.5908
POAG	rs236893	G	A	-0.185298	0.0392974	0.961786	2.41e-06	22.2338
POAG	rs2398587	C	T	-0.0790853	0.0169615	0.339104	3.12e-06	21.7402
POAG	rs2472496	A	G	-0.164632	0.0162404	0.631749	3.78e-24	102.763
POAG	rs2516452	G	A	0.13269	0.0243095	0.113502	4.81e-08	29.7937
POAG	rs2616516	T	G	-0.0794794	0.0162378	0.407518	9.84e-07	23.9582
POAG	rs2744475	G	C	0.092869	0.0165629	0.344548	2.06e-08	31.439
POAG	rs2745572	G	A	-0.15049	0.016383	0.399711	4.09e-20	84.3778
POAG	rs2876035	A	G	-0.0759792	0.0158651	0.490181	1.68e-06	22.9353
POAG	rs305569	G	A	0.213628	0.0423656	0.958791	4.6e-07	25.4267
POAG	rs33206	A	G	0.0819414	0.0160153	0.552669	3.11e-07	26.178
POAG	rs34026	A	G	-0.160734	0.0325937	0.0688279	8.16e-07	24.3191
POAG	rs34042290	A	G	0.0861732	0.0171763	0.294819	5.25e-07	25.1701
POAG	rs35196054	T	A	-0.0858986	0.0184978	0.25472	3.42e-06	21.5641
POAG	rs3778519	T	C	-0.0863002	0.0161613	0.418632	9.3e-08	28.5148
POAG	rs4133395	G	T	0.0843737	0.0159257	0.440552	1.17e-07	28.0684
POAG	rs4235562	G	A	-0.101993	0.020169	0.818457	4.26e-07	25.5724
POAG	rs45498702	T	C	0.25096	0.0476857	0.0251125	1.42e-07	27.697
POAG	rs4656480	C	T	0.120662	0.0245437	0.873507	8.82e-07	24.1691
POAG	rs4664586	T	C	-0.0918096	0.015939	0.567002	8.41e-09	33.1783
POAG	rs4715276	C	A	0.0947716	0.0165798	0.621819	1.09e-08	32.6737
POAG	rs4852869	G	A	0.0754144	0.0162056	0.390158	3.26e-06	21.656
POAG	rs4977734	C	A	0.0913728	0.0167482	0.327042	4.88e-08	29.7644
POAG	rs56030729	T	C	0.154821	0.031824	0.0614491	1.15e-06	23.6674
POAG	rs57527290	G	A	0.145654	0.031171	0.0649833	2.97e-06	21.8345
POAG	rs57963244	A	C	0.08479	0.0178625	0.260711	2.07e-06	22.5323
POAG	rs59112472	C	T	-0.101729	0.0216267	0.167719	2.55e-06	22.1263
POAG	rs61751937	C	G	0.256682	0.0369273	0.0422582	3.63e-12	48.3165
POAG	rs61887959	G	A	-0.0903083	0.0179512	0.276773	4.89e-07	25.3086
POAG	rs62188039	G	A	-0.151582	0.0291813	0.0880348	2.05e-07	26.9827
POAG	rs62338965	C	T	-0.0913002	0.0192288	0.23049	2.05e-06	22.5444
POAG	rs62423798	T	A	-0.086634	0.0177058	0.286976	9.93e-07	23.9412
POAG	rs62521284	G	A	0.216626	0.0299251	0.0679497	4.52e-13	52.4023
POAG	rs62580163	A	G	-0.124902	0.0233897	0.142659	9.29e-08	28.5161
POAG	rs6429544	A	G	0.0776611	0.016032	0.564793	1.27e-06	23.4656
POAG	rs6602457	G	T	-0.0800509	0.0172983	0.708861	3.7e-06	21.4154
POAG	rs6692914	C	T	-0.0751633	0.0159012	0.474877	2.28e-06	22.3435
POAG	rs671537	A	G	-0.153549	0.0322888	0.0700501	1.98e-06	22.6147
POAG	rs6717278	G	A	-0.0768818	0.0162376	0.611416	2.19e-06	22.4183
POAG	rs6743072	G	A	-0.133588	0.0233192	0.875654	1.01e-08	32.8177
POAG	rs67701082	A	G	0.0791553	0.0160824	0.406421	8.57e-07	24.2247
POAG	rs6787621	G	T	0.0786819	0.0168699	0.661732	3.1e-06	21.7533
POAG	rs6794186	A	G	-0.0899661	0.0177672	0.285013	4.11e-07	25.6401
POAG	rs6804374	T	G	0.0772392	0.016433	0.362643	2.6e-06	22.0923
POAG	rs6818491	T	C	-0.084784	0.0167562	0.356126	4.2e-07	25.6022
POAG	rs6845653	T	C	-0.162006	0.0163081	0.642046	2.96e-23	98.686
POAG	rs6908319	G	A	0.0853715	0.015929	0.472369	8.35e-08	28.7243
POAG	rs6986573	A	G	-0.089965	0.0186307	0.771233	1.37e-06	23.3179
POAG	rs7049105	G	A	0.202815	0.0157975	0.501906	9.99e-38	164.825
POAG	rs7099881	G	A	0.113061	0.0159866	0.547568	1.52e-12	50.0165
POAG	rs7218127	A	G	0.162532	0.0346235	0.937698	2.68e-06	22.0362
POAG	rs73252514	A	T	0.136376	0.0298402	0.0713744	4.87e-06	20.8868
POAG	rs7332465	A	G	-0.122342	0.0186474	0.775637	5.35e-11	43.0442
POAG	rs7335442	A	G	0.109054	0.021644	0.150608	4.69e-07	25.3868
POAG	rs74026308	T	G	-0.19119	0.0217313	0.171652	1.39e-18	77.4032
POAG	rs7496293	T	C	-0.102969	0.0161764	0.609978	1.95e-10	40.5181
POAG	rs75179845	C	T	0.118677	0.0226842	0.13292	1.68e-07	27.3707
POAG	rs7520165	C	T	0.439498	0.0662603	0.0108696	3.29e-11	43.9954
POAG	rs76395315	A	G	0.125885	0.0265465	0.0946653	2.12e-06	22.4871
POAG	rs765386	C	T	0.0896062	0.01925	0.771771	3.24e-06	21.6678
POAG	rs77030534	T	C	0.122307	0.0247885	0.109246	8.05e-07	24.3446
POAG	rs77134005	C	T	-0.244193	0.0518707	0.0280302	2.51e-06	22.1627
POAG	rs77216358	G	A	0.18766	0.0280097	0.0794734	2.09e-11	44.8876
POAG	rs77821532	G	A	0.116588	0.0240702	0.117234	1.27e-06	23.4611
POAG	rs78470781	T	C	0.235766	0.0515634	0.0216651	4.82e-06	20.9064
POAG	rs79312461	A	G	0.222077	0.0411203	0.0345936	6.64e-08	29.1672
POAG	rs7972874	A	T	-0.0927469	0.0187423	0.245556	7.48e-07	24.488
POAG	rs7985544	G	T	0.0749307	0.0159835	0.467687	2.76e-06	21.9774
POAG	rs8060584	C	A	0.0837484	0.0175029	0.277815	1.71e-06	22.8946
POAG	rs8064739	C	A	0.0985641	0.0160607	0.405844	8.41e-10	37.6625
POAG	rs8082932	C	T	-0.0933307	0.0165096	0.375117	1.58e-08	31.9577
POAG	rs838528	T	G	-0.0743264	0.0162539	0.405276	4.81e-06	20.9108
POAG	rs925172	T	C	0.096078	0.0188643	0.76161	3.52e-07	25.9398
POAG	rs9313654	T	C	-0.117446	0.0246312	0.129061	1.86e-06	22.7355
POAG	rs9381974	G	C	-0.175733	0.0279955	0.0983193	3.45e-10	39.4031
POAG	rs9405540	C	T	-0.158545	0.0173681	0.313254	6.95e-20	83.3298
POAG	rs9530460	C	T	0.117383	0.015812	0.448608	1.14e-13	55.1108
POAG	rs9692117	T	G	-0.0883929	0.0158503	0.50777	2.45e-08	31.1
POAG	rs9814835	C	T	-0.0804825	0.0158471	0.516297	3.8e-07	25.7931
POAG	rs9913911	G	A	-0.180874	0.016538	0.378842	7.68e-28	119.615
Anterior iridocyclitis	rs10807026	C	A	-0.250383	0.0173688	0.669799	4.12477e-47	207.812
Anterior iridocyclitis	rs10946619	T	A	0.0877937	0.0186882	0.274801	2.62966e-06	22.0695
Anterior iridocyclitis	rs11770660	T	C	0.143717	0.0229229	0.152957	3.62001e-10	39.3077
Anterior iridocyclitis	rs11773321	A	C	0.112007	0.0210529	0.19355	1.03614e-07	28.3052
Anterior iridocyclitis	rs11985719	T	A	0.174394	0.0348173	0.0585052	5.47633e-07	25.0884
Anterior iridocyclitis	rs12204947	A	G	-0.256546	0.0212314	0.220578	1.2933e-33	146.007
Anterior iridocyclitis	rs1277342	G	A	-0.277174	0.0604509	0.982455	4.53754e-06	21.0232
Anterior iridocyclitis	rs1281933	T	C	-0.196112	0.0312454	0.0900787	3.4629e-10	39.3946
Anterior iridocyclitis	rs144614916	C	A	0.6099	0.0672113	0.0119331	1.1434e-19	82.3441
Anterior iridocyclitis	rs145340163	A	G	0.964164	0.0315729	0.0410595	1e-200	932.552
Anterior iridocyclitis	rs1555691	T	C	0.18714	0.0173309	0.356005	3.5148e-27	116.598
Anterior iridocyclitis	rs16884650	G	A	0.25223	0.0306192	0.0715566	1.75631e-16	67.8587
Anterior iridocyclitis	rs1742139	A	T	-0.12431	0.026608	0.892665	2.98428e-06	21.8267
Anterior iridocyclitis	rs17586672	T	C	-0.0976591	0.0179449	0.350682	5.26393e-08	29.6172
Anterior iridocyclitis	rs184050810	A	G	0.848082	0.0274783	0.0595876	1e-200	952.568
Anterior iridocyclitis	rs1995675	A	G	0.200586	0.0262556	0.105476	2.17721e-14	58.3657
Anterior iridocyclitis	rs2147427	G	A	-0.280911	0.0222019	0.851138	1.08318e-36	160.087
Anterior iridocyclitis	rs2248462	A	G	0.63322	0.018949	0.176019	1e-200	1116.7
Anterior iridocyclitis	rs241434	T	C	0.145047	0.0209479	0.188586	4.38531e-12	47.9442
Anterior iridocyclitis	rs2499760	A	C	0.127111	0.0168929	0.484305	5.29054e-14	56.6184
Anterior iridocyclitis	rs2518027	G	T	-0.396288	0.0171845	0.694854	1.14551e-117	531.8
Anterior iridocyclitis	rs2693947	T	C	-0.101648	0.0210571	0.216187	1.38424e-06	23.3024
Anterior iridocyclitis	rs28432918	A	G	-0.164362	0.0190218	0.292055	5.58727e-18	74.662
Anterior iridocyclitis	rs2847293	T	A	-0.110494	0.0230709	0.847359	1.67356e-06	22.9376
Anterior iridocyclitis	rs28745897	T	C	-0.181875	0.0386044	0.0569002	2.4619e-06	22.1959
Anterior iridocyclitis	rs296563	G	T	0.114267	0.0193558	0.727062	3.5582e-09	34.8513
Anterior iridocyclitis	rs3128968	A	T	0.226387	0.0201792	0.19766	3.2961e-29	125.862
Anterior iridocyclitis	rs3128980	A	G	0.374403	0.0165442	0.438603	2.1677e-113	512.138
Anterior iridocyclitis	rs34038602	T	G	-0.10901	0.0226237	0.178358	1.4472e-06	23.217
Anterior iridocyclitis	rs34119722	C	G	0.349151	0.0340251	0.0537349	1.04978e-24	105.3
Anterior iridocyclitis	rs34236350	T	C	0.087799	0.0189197	0.267553	3.4736e-06	21.5353
Anterior iridocyclitis	rs35149168	C	T	0.577134	0.0232768	0.107262	1.03039e-135	614.762
Anterior iridocyclitis	rs35978646	T	A	0.15186	0.0227139	0.15726	2.29668e-11	44.6996
Anterior iridocyclitis	rs3772411	A	G	-0.096268	0.0198589	0.251561	1.24971e-06	23.4992
Anterior iridocyclitis	rs3887266	T	C	0.250519	0.023048	0.137375	1.61139e-27	118.145
Anterior iridocyclitis	rs4713235	T	C	0.228793	0.0167794	0.470162	2.46831e-42	185.923
Anterior iridocyclitis	rs55838144	G	C	0.235314	0.0478613	0.0275525	8.80664e-07	24.1728
Anterior iridocyclitis	rs56369265	A	G	0.416972	0.0248595	0.102474	3.83796e-63	281.338
Anterior iridocyclitis	rs61732321	A	G	0.191219	0.027256	0.0982482	2.28823e-12	49.2196
Anterior iridocyclitis	rs620202	T	G	0.213507	0.0167896	0.441973	4.78189e-37	161.712
Anterior iridocyclitis	rs62443225	A	G	0.249757	0.029908	0.0783866	6.77798e-17	69.7366
Anterior iridocyclitis	rs6917470	C	T	-0.170804	0.0248979	0.145436	6.87702e-12	47.062
Anterior iridocyclitis	rs6935318	T	C	0.0986707	0.0171385	0.567227	8.54949e-09	33.146
Anterior iridocyclitis	rs72680971	A	G	-0.20355	0.0424609	0.0473569	1.63644e-06	22.9807
Anterior iridocyclitis	rs72833065	C	T	0.372893	0.0434398	0.0315034	9.15166e-18	73.6873
Anterior iridocyclitis	rs72837765	A	C	0.23933	0.024434	0.124874	1.18359e-22	95.9412
Anterior iridocyclitis	rs72839995	A	G	-0.177127	0.0373109	0.0622735	2.06134e-06	22.5371
Anterior iridocyclitis	rs72894791	A	G	0.35097	0.0333819	0.0560236	7.46449e-26	110.54
Anterior iridocyclitis	rs74463135	A	G	0.298185	0.0469282	0.0280809	2.0971e-10	40.3742
Anterior iridocyclitis	rs75873940	T	G	0.153608	0.0311845	0.0743298	8.40175e-07	24.2633
Anterior iridocyclitis	rs76197787	T	C	-0.426593	0.091731	0.0112848	3.31169e-06	21.6269
Anterior iridocyclitis	rs7760659	T	C	0.153729	0.0266099	0.104579	7.59819e-09	33.3753
Anterior iridocyclitis	rs7760951	C	T	0.121291	0.0241075	0.846463	4.87237e-07	25.3135
Anterior iridocyclitis	rs7781433	A	G	0.199052	0.0306173	0.0748067	7.96343e-11	42.2668
Anterior iridocyclitis	rs77831243	C	T	0.450788	0.049716	0.0230637	1.22039e-19	82.2152
Anterior iridocyclitis	rs7805568	A	G	-0.196283	0.032612	0.934307	1.75805e-09	36.2252
Anterior iridocyclitis	rs78313905	C	T	0.354453	0.0379456	0.0417976	9.53674e-21	87.2558
Anterior iridocyclitis	rs79134415	T	C	0.250332	0.043342	0.0334727	7.66126e-09	33.3591
Anterior iridocyclitis	rs79234439	G	C	0.384985	0.0829968	0.00841563	3.50873e-06	21.5162
Anterior iridocyclitis	rs8010701	C	T	0.135519	0.0295352	0.0853438	4.46653e-06	21.0533
Anterior iridocyclitis	rs8112409	A	G	-0.0796643	0.0170259	0.478693	2.88257e-06	21.8931
Anterior iridocyclitis	rs9263988	T	C	0.897173	0.0254812	0.0677462	1e-200	1239.69
Anterior iridocyclitis	rs9379776	A	T	0.336671	0.0214366	0.15875	1.38835e-55	246.661
Anterior iridocyclitis	rs9380409	T	C	-0.109974	0.0170301	0.474737	1.06346e-10	41.7009
Anterior iridocyclitis	rs9467723	G	T	0.326043	0.0226579	0.137161	5.99377e-47	207.067
Senile cataract	rs1014607	A	G	-0.0634956	0.00997791	0.164786	1.97e-10	40.4956
Senile cataract	rs10193587	C	T	0.046241	0.00841583	0.261918	3.92e-08	30.1898
Senile cataract	rs10220706	C	A	-0.0410403	0.00848466	0.258114	1.32e-06	23.3966
Senile cataract	rs10236214	T	C	0.0378635	0.00802085	0.696447	2.35e-06	22.2844
Senile cataract	rs10258092	C	T	0.0707004	0.0102358	0.151327	4.94e-12	47.709
Senile cataract	rs1029897	T	C	0.0360139	0.00758131	0.380045	2.03e-06	22.5659
Senile cataract	rs10401368	C	T	0.0391147	0.00777459	0.346465	4.88e-07	25.3119
Senile cataract	rs10462564	A	G	0.0412253	0.00894481	0.215553	4.05e-06	21.2415
Senile cataract	rs10509739	T	C	0.0620409	0.0113648	0.117643	4.79e-08	29.8011
Senile cataract	rs10752562	A	G	-0.0364544	0.00737094	0.535366	7.59e-07	24.4599
Senile cataract	rs10778642	T	C	-0.0392821	0.00843863	0.741152	3.24e-06	21.6693
Senile cataract	rs10875798	T	C	0.0358619	0.00762033	0.365143	2.53e-06	22.1472
Senile cataract	rs10893877	C	T	0.0366899	0.00762877	0.366087	1.51e-06	23.1304
Senile cataract	rs10920057	A	T	-0.0478636	0.00939805	0.193838	3.53e-07	25.9379
Senile cataract	rs10949424	C	A	-0.0358159	0.00746014	0.578802	1.58e-06	23.0493
Senile cataract	rs111738507	T	C	-0.0832413	0.0177206	0.0461245	2.63e-06	22.0659
Senile cataract	rs11189944	A	G	0.0691594	0.011236	0.120341	7.5e-10	37.886
Senile cataract	rs112771839	A	G	0.0559516	0.0115989	0.114075	1.41e-06	23.2697
Senile cataract	rs116234063	G	C	-0.219906	0.0475752	0.00656691	3.8e-06	21.3655
Senile cataract	rs11695406	A	G	0.0374467	0.00769902	0.642214	1.15e-06	23.6568
Senile cataract	rs11928745	A	G	0.0362425	0.00741557	0.469093	1.02e-06	23.8862
Senile cataract	rs1200105	C	T	-0.0461917	0.00773487	0.651862	2.35e-09	35.6633
Senile cataract	rs12072603	A	G	0.0400291	0.00826369	0.275316	1.27e-06	23.4641
Senile cataract	rs12458978	A	G	0.0358425	0.00735915	0.496727	1.11e-06	23.7215
Senile cataract	rs12567124	A	G	0.0356753	0.00771098	0.352556	3.72e-06	21.405
Senile cataract	rs12950982	T	C	-0.0466108	0.00793005	0.318406	4.16e-09	34.5479
Senile cataract	rs13017924	A	G	-0.0399214	0.00737728	0.462556	6.25e-08	29.2832
Senile cataract	rs13024907	T	C	-0.0371604	0.00737181	0.474386	4.63e-07	25.4105
Senile cataract	rs138834542	A	G	0.131724	0.0254811	0.0214421	2.35e-07	26.7235
Senile cataract	rs142776632	T	C	0.103216	0.0193698	0.0374125	9.89e-08	28.3951
Senile cataract	rs146709952	A	G	0.0744621	0.0140681	0.0750867	1.2e-07	28.0156
Senile cataract	rs1474666	A	G	-0.0352717	0.00746196	0.435666	2.28e-06	22.3433
Senile cataract	rs147570901	A	G	-0.130992	0.0229903	0.0277685	1.21e-08	32.4639
Senile cataract	rs148225733	T	C	-0.104639	0.0215602	0.0317435	1.21e-06	23.5549
Senile cataract	rs1532548	C	T	0.0539958	0.0102511	0.155023	1.38e-07	27.7446
Senile cataract	rs1539508	G	A	-0.0398333	0.00740894	0.469922	7.6e-08	28.9055
Senile cataract	rs17137294	A	G	0.0772316	0.0166274	0.050853	3.4e-06	21.5745
Senile cataract	rs17146191	C	G	0.0857455	0.0165351	0.052578	2.15e-07	26.8911
Senile cataract	rs1993689	C	T	-0.0799775	0.00911704	0.212522	1.75e-18	76.9534
Senile cataract	rs2071479	T	C	0.113232	0.0171558	0.0487738	4.1e-11	43.5629
Senile cataract	rs2073017	C	T	-0.0561743	0.00829672	0.729899	1.28e-11	45.8419
Senile cataract	rs240543	A	G	-0.0415137	0.00889852	0.220956	3.08e-06	21.7644
Senile cataract	rs2526100	C	T	0.0692675	0.0101812	0.151555	1.02e-11	46.2872
Senile cataract	rs2849883	C	A	0.0422791	0.00748115	0.406939	1.59e-08	31.9385
Senile cataract	rs28617339	C	T	-0.0752667	0.00735968	0.523738	1.5e-24	104.589
Senile cataract	rs28703582	A	G	0.0391339	0.00767446	0.632162	3.41e-07	26.0022
Senile cataract	rs3094577	G	A	0.0504449	0.00790484	0.682163	1.75e-10	40.7238
Senile cataract	rs34520889	T	C	-0.0490974	0.0103125	0.152997	1.93e-06	22.6667
Senile cataract	rs3856364	G	C	0.0371091	0.00764001	0.631383	1.19e-06	23.5924
Senile cataract	rs4438253	A	G	0.0423521	0.00740049	0.513221	1.05e-08	32.7513
Senile cataract	rs4631994	G	A	0.0578631	0.00739948	0.454008	5.29e-15	61.1506
Senile cataract	rs4709713	A	G	-0.0544665	0.00737481	0.498927	1.52e-13	54.5453
Senile cataract	rs4814857	G	A	0.142451	0.0105395	0.138513	1.26e-41	182.68
Senile cataract	rs4872531	G	A	0.0575543	0.00791387	0.682572	3.53e-13	52.8905
Senile cataract	rs56055503	G	A	0.0502459	0.00821014	0.282192	9.36e-10	37.4542
Senile cataract	rs57096576	T	C	0.114041	0.0152782	0.0599035	8.38e-14	55.7157
Senile cataract	rs60401382	T	C	0.0693579	0.00833287	0.263516	8.55e-17	69.2792
Senile cataract	rs61704177	A	T	0.0412009	0.0080617	0.297716	3.21e-07	26.1192
Senile cataract	rs62131477	A	G	-0.0440437	0.00901896	0.213558	1.04e-06	23.8481
Senile cataract	rs62209625	G	A	0.051031	0.0108584	0.131365	2.61e-06	22.087
Senile cataract	rs62621812	A	G	0.153825	0.0182364	0.0423205	3.31e-17	71.1501
Senile cataract	rs6416868	G	A	0.0343798	0.00751027	0.596631	4.7e-06	20.9554
Senile cataract	rs654240	C	T	-0.0364296	0.00756501	0.605664	1.47e-06	23.1894
Senile cataract	rs654829	A	T	0.0431085	0.00753595	0.604361	1.06e-08	32.7228
Senile cataract	rs667989	A	T	0.0472938	0.00759987	0.370206	4.88e-10	38.7254
Senile cataract	rs6778573	A	T	0.0414636	0.00816642	0.714446	3.83e-07	25.7793
Senile cataract	rs6926186	A	G	0.0434598	0.00849858	0.751692	3.16e-07	26.1507
Senile cataract	rs6968152	C	A	-0.0468901	0.00899406	0.213162	1.85e-07	27.1801
Senile cataract	rs7080472	T	G	0.0453598	0.00786069	0.326911	7.91e-09	33.2982
Senile cataract	rs7135149	A	G	-0.0555731	0.00769827	0.3586	5.24e-13	52.1126
Senile cataract	rs7223364	T	G	0.0536013	0.0097335	0.171751	3.65e-08	30.3258
Senile cataract	rs7223467	T	G	-0.0393177	0.00758114	0.388217	2.15e-07	26.8972
Senile cataract	rs72634410	T	C	0.049068	0.0098792	0.167083	6.81e-07	24.6691
Senile cataract	rs72692228	A	G	-0.0451764	0.008942	0.219981	4.37e-07	25.5243
Senile cataract	rs72845670	C	T	0.0358619	0.00753515	0.391288	1.94e-06	22.6508
Senile cataract	rs73055798	A	T	0.036873	0.00777863	0.339376	2.13e-06	22.4704
Senile cataract	rs73882501	G	A	0.0410212	0.0085004	0.253322	1.39e-06	23.2883
Senile cataract	rs7405790	G	A	-0.0474414	0.00744265	0.573624	1.84e-10	40.6312
Senile cataract	rs74385867	G	A	0.0517563	0.0109053	0.130076	2.07e-06	22.5243
Senile cataract	rs74860296	C	A	-0.0640674	0.0140088	0.0772864	4.8e-06	20.9157
Senile cataract	rs754724	C	T	-0.0372741	0.00737391	0.535331	4.31e-07	25.5516
Senile cataract	rs75553649	C	G	0.123617	0.0245959	0.0224424	5.01e-07	25.2599
Senile cataract	rs76059302	T	G	0.152676	0.0264867	0.0195516	8.2e-09	33.2266
Senile cataract	rs76905924	G	A	-0.0343527	0.00738809	0.475156	3.32e-06	21.6201
Senile cataract	rs77083047	C	T	-0.0936906	0.0200729	0.0354935	3.05e-06	21.7857
Senile cataract	rs78252011	C	G	-0.0805115	0.0168393	0.0535436	1.74e-06	22.8596
Senile cataract	rs78423671	G	T	-0.20644	0.0438959	0.00749814	2.56e-06	22.1177
Senile cataract	rs79052447	G	A	0.121799	0.0188892	0.0392186	1.13e-10	41.5777
Senile cataract	rs79609795	A	G	0.0682626	0.0148683	0.0682865	4.41e-06	21.0787
Senile cataract	rs7974003	C	T	0.0753603	0.01494	0.934238	4.55e-07	25.4439
Senile cataract	rs79769867	G	A	0.0546049	0.0116308	0.11278	2.67e-06	22.0416
Senile cataract	rs8071238	C	T	0.0387516	0.00756043	0.385516	2.97e-07	26.2716
Senile cataract	rs8098135	C	T	-0.0355121	0.00756091	0.617662	2.64e-06	22.06
Senile cataract	rs882954	G	A	0.0352704	0.00762674	0.627791	3.75e-06	21.3867
Senile cataract	rs889400	T	A	-0.0518089	0.00795992	0.687644	7.58e-11	42.3635
Senile cataract	rs9277195	T	C	0.0364922	0.00741122	0.502161	8.48e-07	24.2449
Senile cataract	rs9476575	T	G	0.0371723	0.00764017	0.370696	1.14e-06	23.6719
Senile cataract	rs9842371	T	C	0.129262	0.00806326	0.288947	7.76e-58	256.992
Senile cataract	rs9902550	A	G	0.0465027	0.00790419	0.679786	4.02e-09	34.6132
Senile cataract	rs9909380	T	C	0.0445922	0.00752641	0.395597	3.13e-09	35.1028
Diabetic retinopathy	rs1002226	T	C	-0.0765581	0.014317	0.516477	8.93e-08	28.5942
Diabetic retinopathy	rs10807081	T	G	0.330195	0.0179724	0.163382	2.19e-75	337.543
Diabetic retinopathy	rs10811660	A	G	-0.114822	0.0208445	0.144393	3.62e-08	30.3436
Diabetic retinopathy	rs111908763	T	C	0.0854652	0.0173019	0.20976	7.83e-07	24.4001
Diabetic retinopathy	rs112412537	A	G	0.170092	0.0295347	0.0586275	8.46e-09	33.1667
Diabetic retinopathy	rs112795418	G	C	-0.333942	0.0570252	0.0190327	4.74e-09	34.2932
Diabetic retinopathy	rs114243257	T	C	0.137526	0.0232246	0.101163	3.19e-09	35.0649
Diabetic retinopathy	rs114444048	A	G	0.395465	0.0466892	0.019165	2.45e-17	71.7436
Diabetic retinopathy	rs114769498	G	A	-0.176852	0.0380042	0.0418173	3.26e-06	21.6549
Diabetic retinopathy	rs115194949	A	G	0.451887	0.0398264	0.0249618	7.73e-30	128.741
Diabetic retinopathy	rs116816598	G	A	-0.361623	0.0754695	0.011476	1.65e-06	22.9599
Diabetic retinopathy	rs11717195	C	T	-0.102218	0.0191512	0.177316	9.43e-08	28.4881
Diabetic retinopathy	rs11753213	G	A	0.165171	0.0144383	0.399528	2.65e-30	130.869
Diabetic retinopathy	rs117671917	A	G	0.16642	0.0359922	0.037413	3.77e-06	21.3793
Diabetic retinopathy	rs117865387	C	T	-0.157945	0.0339871	0.051964	3.36e-06	21.5965
Diabetic retinopathy	rs12204020	T	A	-0.158913	0.0195643	0.172453	4.56e-16	65.9766
Diabetic retinopathy	rs1233387	T	C	0.147781	0.0175738	0.194569	4.13e-17	70.7141
Diabetic retinopathy	rs12585355	G	A	0.224772	0.0485559	0.0199191	3.67e-06	21.4289
Diabetic retinopathy	rs13207853	T	C	0.152089	0.0186302	0.803925	3.25e-16	66.6439
Diabetic retinopathy	rs1383258	T	C	0.880773	0.0248195	0.0522855	1e-200	1259.34
Diabetic retinopathy	rs142776031	A	G	0.208246	0.040698	0.0293078	3.11e-07	26.1823
Diabetic retinopathy	rs143869174	G	A	0.185516	0.0353579	0.0410002	1.55e-07	27.529
Diabetic retinopathy	rs145630012	G	T	-0.119273	0.0225888	0.125966	1.29e-07	27.8803
Diabetic retinopathy	rs1565364	C	G	-0.0904622	0.016047	0.738923	1.73e-08	31.7795
Diabetic retinopathy	rs1574285	T	G	-0.066212	0.0144054	0.560549	4.3e-06	21.1263
Diabetic retinopathy	rs1664446	C	T	0.0729639	0.0143711	0.446846	3.83e-07	25.7772
Diabetic retinopathy	rs17033669	T	G	0.0957256	0.0199663	0.145617	1.63e-06	22.9859
Diabetic retinopathy	rs17135804	A	G	0.149582	0.0286059	0.0636526	1.7e-07	27.3431
Diabetic retinopathy	rs17179816	T	C	-0.204175	0.0371307	0.0425755	3.82e-08	30.237
Diabetic retinopathy	rs17390494	A	G	0.120246	0.02377	0.0947385	4.22e-07	25.5907
Diabetic retinopathy	rs17416335	C	T	-0.133927	0.0257411	0.0920731	1.96e-07	27.0696
Diabetic retinopathy	rs1742283	C	G	-0.171862	0.0375948	0.966298	4.84e-06	20.898
Diabetic retinopathy	rs1806868	C	T	0.164757	0.0343468	0.0412773	1.61e-06	23.0099
Diabetic retinopathy	rs1846251	G	C	-0.0730437	0.0160015	0.28772	5e-06	20.8374
Diabetic retinopathy	rs185695488	G	T	0.141365	0.0268175	0.0743323	1.35e-07	27.7874
Diabetic retinopathy	rs1943229	T	G	0.103261	0.0188941	0.165068	4.62e-08	29.869
Diabetic retinopathy	rs202113	T	C	-0.0673995	0.0146114	0.417736	3.97e-06	21.2779
Diabetic retinopathy	rs206787	T	A	0.200649	0.0149326	0.629361	3.67e-41	180.552
Diabetic retinopathy	rs2273804	G	C	-0.0840207	0.0176225	0.216671	1.86e-06	22.732
Diabetic retinopathy	rs2294478	A	C	-0.184873	0.0142935	0.477358	2.89e-38	167.29
Diabetic retinopathy	rs231361	A	G	0.0720728	0.0157196	0.289923	4.54e-06	21.0213
Diabetic retinopathy	rs2666261	C	T	0.067127	0.0144697	0.425436	3.5e-06	21.5216
Diabetic retinopathy	rs2667771	G	A	-0.0666112	0.0145566	0.425596	4.74e-06	20.9399
Diabetic retinopathy	rs28408152	A	T	0.0942622	0.0200689	0.142274	2.64e-06	22.0611
Diabetic retinopathy	rs28558901	C	G	-0.291068	0.0547403	0.0205166	1.05e-07	28.2732
Diabetic retinopathy	rs2857702	C	G	0.314196	0.0165831	0.207232	4.7e-80	358.98
Diabetic retinopathy	rs330590	A	C	0.103275	0.0211699	0.12776	1.07e-06	23.7987
Diabetic retinopathy	rs34372943	T	C	0.265046	0.0475918	0.0194781	2.56e-08	31.0155
Diabetic retinopathy	rs34519883	T	C	-0.126263	0.0258204	0.088332	1.01e-06	23.9126
Diabetic retinopathy	rs34872471	C	T	0.196366	0.0174895	0.197269	2.98e-29	126.06
Diabetic retinopathy	rs35264264	G	C	-0.147849	0.0302439	0.0650779	1.02e-06	23.898
Diabetic retinopathy	rs35360972	G	C	0.100431	0.0201883	0.142501	6.53e-07	24.7478
Diabetic retinopathy	rs35398163	A	G	0.162055	0.0335876	0.0435501	1.4e-06	23.2791
Diabetic retinopathy	rs3819714	A	G	-0.173227	0.0165526	0.264989	1.25e-25	109.521
Diabetic retinopathy	rs402072	C	T	-0.100219	0.0211404	0.139956	2.13e-06	22.4737
Diabetic retinopathy	rs4253439	T	C	-0.0671151	0.0144102	0.46296	3.2e-06	21.692
Diabetic retinopathy	rs4278584	T	C	0.084624	0.0147641	0.370856	9.94e-09	32.8529
Diabetic retinopathy	rs4454539	C	A	0.0701341	0.0144561	0.445136	1.23e-06	23.5373
Diabetic retinopathy	rs469064	A	C	0.106198	0.0142816	0.521089	1.04e-13	55.2941
Diabetic retinopathy	rs4714034	T	C	0.0767742	0.0142893	0.4847	7.75e-08	28.8675
Diabetic retinopathy	rs481887	G	A	0.0893908	0.0144841	0.412049	6.76e-10	38.0893
Diabetic retinopathy	rs485632	G	T	-0.072795	0.0143734	0.561431	4.09e-07	25.6498
Diabetic retinopathy	rs58077526	C	A	0.123993	0.016384	0.241547	3.79e-14	57.2736
Diabetic retinopathy	rs59803593	G	A	0.353427	0.0391861	0.028243	1.89e-19	81.3458
Diabetic retinopathy	rs60696013	T	C	0.0740317	0.0157411	0.284001	2.56e-06	22.119
Diabetic retinopathy	rs62257591	C	T	-0.0869613	0.0186497	0.189517	3.12e-06	21.7424
Diabetic retinopathy	rs62403863	G	A	0.16465	0.0296272	0.0564272	2.74e-08	30.8846
Diabetic retinopathy	rs6602411	C	T	-0.0806098	0.0172718	0.785846	3.05e-06	21.7821
Diabetic retinopathy	rs6679677	A	C	0.222021	0.0194694	0.145727	4.01e-30	130.042
Diabetic retinopathy	rs6713510	A	G	-0.0724565	0.0144445	0.563001	5.27e-07	25.1623
Diabetic retinopathy	rs6820509	G	A	0.0934069	0.0143646	0.499255	7.9e-11	42.2835
Diabetic retinopathy	rs682751	T	G	0.0716886	0.0154872	0.304907	3.68e-06	21.4267
Diabetic retinopathy	rs689	T	A	0.17441	0.0181775	0.789876	8.4e-22	92.0607
Diabetic retinopathy	rs6903171	C	G	0.251152	0.0213013	0.115993	4.37e-32	139.015
Diabetic retinopathy	rs7018475	G	T	0.0888817	0.0158031	0.276705	1.86e-08	31.633
Diabetic retinopathy	rs706779	C	T	-0.0805457	0.0149208	0.377012	6.73e-08	29.1407
Diabetic retinopathy	rs71569312	T	C	-0.247537	0.0501645	0.0241788	8.04e-07	24.3493
Diabetic retinopathy	rs72685660	T	G	0.156309	0.0283703	0.0630017	3.6e-08	30.3557
Diabetic retinopathy	rs72816951	T	A	0.255554	0.0541592	0.0160246	2.37e-06	22.2649
Diabetic retinopathy	rs73014410	T	G	-0.0934835	0.0169058	0.246937	3.21e-08	30.5773
Diabetic retinopathy	rs73061095	G	T	0.0889223	0.0154353	0.305564	8.36e-09	33.1888
Diabetic retinopathy	rs73179196	C	T	0.184909	0.03615	0.0364593	3.14e-07	26.1637
Diabetic retinopathy	rs74203920	T	C	0.180621	0.036644	0.0368068	8.26e-07	24.2958
Diabetic retinopathy	rs74321654	A	G	-0.24425	0.0517208	0.0224644	2.33e-06	22.3017
Diabetic retinopathy	rs75439840	C	G	0.330401	0.0373846	0.0310711	9.75e-19	78.1083
Diabetic retinopathy	rs75739278	T	G	0.237911	0.0255381	0.0754995	1.21e-20	86.7864
Diabetic retinopathy	rs76177300	A	G	0.14275	0.0298462	0.057346	1.73e-06	22.8757
Diabetic retinopathy	rs76319068	C	T	-0.105381	0.0230797	0.113508	4.97e-06	20.848
Diabetic retinopathy	rs76499914	T	C	-0.110934	0.0212201	0.141718	1.72e-07	27.3297
Diabetic retinopathy	rs7678717	G	A	-0.0702339	0.0150333	0.357454	2.98e-06	21.8265
Diabetic retinopathy	rs76895963	G	T	-0.274636	0.0452022	0.0322094	1.23e-09	36.9144
Diabetic retinopathy	rs77691677	T	C	0.16104	0.0327701	0.0463424	8.91e-07	24.1497
Diabetic retinopathy	rs78608647	C	T	-0.394858	0.0755204	0.0114935	1.71e-07	27.3372
Diabetic retinopathy	rs78781636	A	G	-0.127192	0.0257341	0.0943873	7.71e-07	24.4288
Diabetic retinopathy	rs7919294	A	C	-0.0729255	0.0148858	0.37097	9.63e-07	24.0002
Diabetic retinopathy	rs79718538	C	A	-0.229344	0.0410719	0.0359001	2.35e-08	31.1807
Diabetic retinopathy	rs807509	G	C	0.0785324	0.0151564	0.333334	2.2e-07	26.8476
Diabetic retinopathy	rs8079982	A	G	0.0956615	0.0196002	0.150074	1.06e-06	23.8206
Diabetic retinopathy	rs842761	A	G	-0.073297	0.0157416	0.305066	3.22e-06	21.6808
Diabetic retinopathy	rs9104	A	G	-0.141449	0.0213677	0.138097	3.6e-11	43.8212
Diabetic retinopathy	rs929597	G	T	-0.094566	0.0177468	0.216582	9.9e-08	28.3942
Diabetic retinopathy	rs9368222	A	C	0.102645	0.0151244	0.325467	1.15e-11	46.0595
Diabetic retinopathy	rs9394158	T	G	0.138485	0.01564	0.281858	8.4e-19	78.4029
Diabetic retinopathy	rs942379	G	A	0.0761535	0.0145677	0.58935	1.72e-07	27.3274
Diabetic retinopathy	rs9640171	A	G	-0.0930621	0.018732	0.186536	6.76e-07	24.6818
Diabetic retinopathy	rs9743719	T	A	-0.0971014	0.0181715	0.203032	9.11e-08	28.5542
Diabetic retinopathy	rs9937354	A	G	0.0794454	0.0144335	0.425372	3.71e-08	30.2966
RVO	rs10919307	A	G	0.248777	0.0535913	0.286499	3.44866e-06	21.5492
RVO	rs12819879	C	T	-0.768039	0.164648	0.0384319	3.09015e-06	21.7597
RVO	rs1389282	G	T	0.335082	0.067957	0.139879	8.18955e-07	24.3127
RVO	rs2108826	C	T	0.45739	0.0977832	0.0518522	2.90262e-06	21.8799
RVO	rs3852445	C	G	0.295115	0.0599771	0.199419	8.63416e-07	24.2109
WAMD	rs10158950	A	G	-0.217873	0.0274279	0.182976	1.97e-15	63.0989
WAMD	rs10801195	C	G	-0.132383	0.0263392	0.195403	5.01e-07	25.2615
WAMD	rs111879224	T	C	0.579764	0.0471661	0.034933	1e-34	151.092
WAMD	rs111899896	A	G	0.276948	0.0558046	0.0302444	6.95e-07	24.6295
WAMD	rs11200246	A	T	0.180726	0.0258711	0.173885	2.84e-12	48.7991
WAMD	rs11200451	A	G	0.183531	0.0374533	0.0725184	9.57e-07	24.0126
WAMD	rs11244	A	G	0.121924	0.0225331	0.278163	6.27e-08	29.2777
WAMD	rs11248558	C	T	0.137227	0.0226109	0.264387	1.29e-09	36.8335
WAMD	rs114645367	A	G	0.350362	0.0576641	0.0267018	1.23e-09	36.9167
WAMD	rs11584379	G	T	0.19031	0.0275597	0.149902	5.01e-12	47.6842
WAMD	rs116333938	T	C	0.373953	0.0692346	0.0186771	6.62e-08	29.1734
WAMD	rs11719977	G	T	-0.1052	0.0208356	0.418008	4.44e-07	25.4929
WAMD	rs117394777	C	G	0.59718	0.0621719	0.0197924	7.59e-22	92.2619
WAMD	rs117678549	T	C	-0.332632	0.0701544	0.0263683	2.12e-06	22.4811
WAMD	rs117913808	A	G	-0.32494	0.0681876	0.0279217	1.88e-06	22.7089
WAMD	rs118087744	G	A	0.199021	0.0404856	0.0635629	8.84e-07	24.1655
WAMD	rs11884770	C	T	0.101099	0.0219561	0.667739	4.13e-06	21.2023
WAMD	rs12816683	A	G	0.464176	0.0969438	0.00921106	1.68e-06	22.9258
WAMD	rs13083464	G	T	-0.15273	0.0328655	0.120415	3.37e-06	21.5957
WAMD	rs1376814	T	C	0.141818	0.0228675	0.260486	5.59e-10	38.4614
WAMD	rs141148619	C	T	0.337404	0.0708533	0.0184169	1.92e-06	22.6767
WAMD	rs149383914	A	T	-0.248391	0.0499804	0.0486108	6.7e-07	24.6986
WAMD	rs149990332	G	A	-0.31693	0.0662833	0.0290571	1.74e-06	22.8622
WAMD	rs17304978	A	C	0.144261	0.0210762	0.34919	7.66e-12	46.8504
WAMD	rs17586974	G	T	0.207006	0.0395564	0.0657338	1.67e-07	27.3862
WAMD	rs1764787	G	A	-0.202912	0.0212733	0.67591	1.45e-21	90.98
WAMD	rs17833244	C	T	0.355116	0.0559967	0.0292317	2.27e-10	40.2176
WAMD	rs1810393	C	T	-0.275287	0.0356728	0.105955	1.19e-14	59.5521
WAMD	rs184003	A	C	-0.275873	0.048195	0.0535758	1.04e-08	32.7653
WAMD	rs189631141	T	C	-0.273253	0.0469392	0.0570586	5.83e-09	33.889
WAMD	rs2070780	T	C	0.122165	0.0204652	0.48169	2.38e-09	35.6338
WAMD	rs2230199	C	G	0.225469	0.0253411	0.182323	5.72e-19	79.1631
WAMD	rs2364542	A	G	0.114537	0.0216361	0.327333	1.2e-07	28.0242
WAMD	rs2435221	T	C	0.103299	0.0204026	0.499398	4.13e-07	25.6343
WAMD	rs2459084	T	G	0.126361	0.020907	0.366414	1.5e-09	36.5294
WAMD	rs2735058	A	G	-0.167878	0.034468	0.105717	1.11e-06	23.7222
WAMD	rs28645199	C	T	-0.101335	0.0204691	0.480974	7.4e-07	24.5088
WAMD	rs2943761	A	G	0.163565	0.0206698	0.387918	2.51e-15	62.6193
WAMD	rs3104376	C	T	0.157622	0.0245535	0.7625	1.37e-10	41.2104
WAMD	rs317903	T	C	0.0944139	0.0206705	0.510968	4.93e-06	20.8627
WAMD	rs36212407	T	C	0.174572	0.0298709	0.125939	5.09e-09	34.1549
WAMD	rs3812112	A	T	-0.113139	0.0215163	0.363197	1.45e-07	27.6496
WAMD	rs41302729	G	T	-0.312635	0.0441954	0.0678077	1.51e-12	50.0404
WAMD	rs429608	A	G	-0.46044	0.0341544	0.120664	2.02e-41	181.741
WAMD	rs4698771	T	C	-0.105786	0.0204659	0.518276	2.35e-07	26.7174
WAMD	rs4711751	C	T	-0.108102	0.0207428	0.442051	1.87e-07	27.1602
WAMD	rs4752545	C	T	0.112449	0.0203914	0.492518	3.5e-08	30.41
WAMD	rs4887100	C	T	0.104254	0.0221418	0.295239	2.5e-06	22.1697
WAMD	rs4980260	T	G	0.145154	0.0208527	0.378564	3.38e-12	48.4544
WAMD	rs4980291	G	A	0.200213	0.0372685	0.909332	7.78e-08	28.8603
WAMD	rs55747351	C	T	0.229207	0.0476828	0.0433164	1.53e-06	23.1064
WAMD	rs56339461	G	A	-0.157679	0.0314607	0.130749	5.39e-07	25.1195
WAMD	rs58649964	A	T	0.688551	0.0225002	0.19226	1e-200	936.482
WAMD	rs59999955	G	C	-0.286297	0.0447332	0.0635325	1.55e-10	40.9613
WAMD	rs6445425	C	G	0.133538	0.0211463	0.359711	2.7e-10	39.8787
WAMD	rs72731998	A	G	-0.331321	0.0547736	0.0441782	1.46e-09	36.5894
WAMD	rs72732234	C	T	-0.732949	0.0539761	0.0534117	5.32e-42	184.393
WAMD	rs72839714	T	C	0.227226	0.0364836	0.0779073	4.72e-10	38.7901
WAMD	rs7527275	A	G	0.12083	0.0251417	0.78296	1.54e-06	23.0972
WAMD	rs7540032	T	C	-0.614043	0.0209966	0.394976	5.21e-188	855.263
WAMD	rs7544067	T	C	0.140743	0.0247579	0.769855	1.31e-08	32.3166
WAMD	rs76886291	A	G	-0.208684	0.0422094	0.0689443	7.65e-07	24.4433
WAMD	rs77541989	A	G	-0.324376	0.0652317	0.0307386	6.6e-07	24.7275
WAMD	rs7826806	T	G	0.146757	0.0316382	0.871386	3.51e-06	21.5166
WAMD	rs79299700	C	T	0.361302	0.0403491	0.0569404	3.42e-19	80.1813
WAMD	rs79327504	A	G	0.175119	0.0373247	0.0761283	2.71e-06	22.0127
WAMD	rs79794004	G	A	-0.271376	0.0409798	0.0782585	3.54e-11	43.8534
WAMD	rs79797888	G	T	-0.27169	0.0548997	0.0414701	7.47e-07	24.491
WAMD	rs9394078	T	C	0.180357	0.0323389	0.105142	2.45e-08	31.1039
Optic neuritis	rs1042116	A	G	-0.282101	0.0534634	0.185602	1.3165e-07	27.8417
Optic neuritis	rs1042140	G	A	-0.25424	0.0548649	0.169589	3.58798e-06	21.4733
Optic neuritis	rs10456405	G	T	-0.350419	0.0602277	0.143702	5.94744e-09	33.8519
Optic neuritis	rs1076230	G	A	0.193638	0.0390774	0.491068	7.2237e-07	24.5544
Optic neuritis	rs115405911	T	C	0.449159	0.0968992	0.0337807	3.56385e-06	21.4862
Optic neuritis	rs11764041	G	A	-0.653827	0.137336	0.0313254	1.92837e-06	22.6651
Optic neuritis	rs2548876	T	C	-0.215069	0.0410441	0.684517	1.6062e-07	27.4571
Optic neuritis	rs2772372	C	T	-0.365301	0.0642982	0.919482	1.33635e-08	32.2778
Optic neuritis	rs28371261	A	G	-0.418077	0.0894957	0.0659217	2.9904e-06	21.8227
Optic neuritis	rs28534491	G	A	-0.592311	0.0477516	0.859462	2.48599e-35	153.859
Optic neuritis	rs329126	C	A	0.220467	0.0417858	0.650537	1.31938e-07	27.8375
Optic neuritis	rs6913355	G	C	-0.352249	0.0691745	0.105296	3.53973e-07	25.9303
Optic neuritis	rs75518104	T	C	0.504452	0.0917325	0.0338341	3.81593e-08	30.2408
Optic neuritis	rs787038	G	A	-0.338543	0.0723883	0.934697	2.91427e-06	21.8721
Optic neuritis	rs9380143	T	C	-0.231552	0.042367	0.337089	4.6187e-08	29.8704

## Sheet: IVs of vitamin D (Validation)
exposure	SNP	effect_allele.exposure	other_allele.exposure	beta.exposure	se.exposure	eaf.exposure	pval.exposure	F value
Myopia	rs114496976	G	T	-0.609018	0.130686	0.0103456	3.1598e-06	21.7171
Myopia	rs116842056	A	C	0.382886	0.0696041	0.0209698	3.77833e-08	30.26
Myopia	rs117680941	G	C	0.429996	0.0851049	0.0132412	4.35963e-07	25.5282
Myopia	rs12193446	G	A	-0.331454	0.0387563	0.109633	1.20698e-17	73.1412
Myopia	rs13254457	C	A	-0.144774	0.0257804	0.264814	1.95799e-08	31.5357
Myopia	rs151299578	T	C	-0.799257	0.166017	0.00781609	1.4771e-06	23.1776
Myopia	rs17400325	C	T	0.36773	0.0718079	0.0200005	3.03886e-07	26.2249
Myopia	rs1858838	C	T	-0.118433	0.0248043	0.715136	1.7997e-06	22.7977
Myopia	rs2573210	A	G	-0.175902	0.0283893	0.827631	5.78855e-10	38.3912
Myopia	rs2879629	T	C	-0.104477	0.0223593	0.553388	2.97345e-06	21.8336
Myopia	rs55748488	T	C	-0.325793	0.0704052	0.0318145	3.70297e-06	21.4128
Myopia	rs57757579	C	T	0.180277	0.0380763	0.0847176	2.19457e-06	22.4167
Myopia	rs589135	G	A	0.148226	0.0235703	0.314376	3.20155e-10	39.5475
Myopia	rs6084879	G	A	-0.137629	0.0272218	0.800412	4.28549e-07	25.5615
Myopia	rs75896996	G	C	0.25893	0.0497468	0.0440711	1.94044e-07	27.0916
Myopia	rs886656	G	A	0.133097	0.0271481	0.771459	9.45671e-07	24.0357
POAG	rs10448285	T	C	-0.150431	0.0166278	0.369297	1.47062e-19	81.8474
POAG	rs10483727	C	T	-0.138128	0.0172829	0.711162	1.32556e-15	63.8749
POAG	rs10769254	C	G	0.115879	0.0178881	0.267184	9.29394e-11	41.9644
POAG	rs10911748	T	C	0.0761068	0.0159694	0.418108	1.88114e-06	22.7128
POAG	rs10919470	A	G	-0.0968759	0.0173737	0.308995	2.4611e-08	31.0919
POAG	rs11048965	T	G	-0.0794394	0.0160847	0.422741	7.85923e-07	24.3919
POAG	rs11229433	A	G	0.102402	0.0198997	0.192344	2.6625e-07	26.4804
POAG	rs11234806	A	C	0.101182	0.0172539	0.289003	4.50952e-09	34.39
POAG	rs112427496	G	A	0.356309	0.0774955	0.00900714	4.26973e-06	21.1398
POAG	rs1125221	A	G	-0.0909225	0.0158752	0.477861	1.0203e-08	32.8023
POAG	rs113070432	G	A	0.210594	0.0365625	0.0440064	8.41977e-09	33.1757
POAG	rs114740145	T	C	0.17619	0.0372676	0.0435154	2.27065e-06	22.3511
POAG	rs115699211	A	G	-0.409068	0.0835446	0.01195	9.7609e-07	23.9748
POAG	rs11626065	G	T	0.094156	0.0159293	0.453348	3.40306e-09	34.9384
POAG	rs116997416	A	T	0.162523	0.0343435	0.0534265	2.22009e-06	22.3945
POAG	rs11709526	A	C	-0.139394	0.0158916	0.500545	1.76238e-18	76.9401
POAG	rs117339634	A	G	0.282223	0.0553206	0.0181427	3.36806e-07	26.0262
POAG	rs117854409	T	C	0.202585	0.0436149	0.0307329	3.40322e-06	21.5747
POAG	rs118182165	A	G	-0.165398	0.0341722	0.0625545	1.29742e-06	23.4269
POAG	rs1187097	G	A	-0.089944	0.015938	0.524731	1.66775e-08	31.8476
POAG	rs1192415	A	G	-0.102187	0.0210568	0.837874	1.21652e-06	23.5508
POAG	rs12043585	T	C	0.327495	0.0510233	0.0206655	1.376e-10	41.1976
POAG	rs12691499	C	A	-0.272029	0.0192588	0.811783	2.66686e-45	199.513
POAG	rs1286767	C	T	-0.127256	0.0225108	0.155646	1.57569e-08	31.9576
POAG	rs12994785	A	G	-0.0772994	0.0160215	0.469718	1.40201e-06	23.278
POAG	rs132384	G	A	-0.112637	0.0164533	0.638758	7.60151e-12	46.8658
POAG	rs1388930	G	A	-0.0851626	0.0181844	0.281695	2.82338e-06	21.9331
POAG	rs1407395	C	T	0.17096	0.0346991	0.0514379	8.35334e-07	24.2746
POAG	rs148823796	T	C	0.164143	0.0351865	0.0485566	3.08702e-06	21.7617
POAG	rs149510305	G	A	-0.260079	0.0557508	0.0240312	3.08574e-06	21.7625
POAG	rs149855851	T	C	0.0778443	0.0163719	0.363667	1.98701e-06	22.6077
POAG	rs1499962	G	C	-0.0934708	0.0187813	0.769528	6.46428e-07	24.7686
POAG	rs150821390	T	C	0.251004	0.0547322	0.018582	4.51752e-06	21.0318
POAG	rs16876740	G	T	-0.130815	0.0281878	0.0938555	3.46984e-06	21.5374
POAG	rs17125973	G	A	-0.110207	0.0182307	0.264593	1.49283e-09	36.5436
POAG	rs17527016	T	C	-0.10176	0.0185052	0.257071	3.81988e-08	30.2389
POAG	rs17756712	G	A	0.0969325	0.0190838	0.213176	3.78791e-07	25.7994
POAG	rs1808092	G	A	0.0857679	0.0158902	0.525687	6.75569e-08	29.1334
POAG	rs188144417	G	A	0.110236	0.0241123	0.115237	4.83638e-06	20.9011
POAG	rs1907392	C	T	-0.0820598	0.0179491	0.741572	4.83548e-06	20.9014
POAG	rs2070288	G	T	-0.104489	0.0215896	0.171218	1.29981e-06	23.4235
POAG	rs2157134	C	G	0.0857415	0.0169492	0.665707	4.22017e-07	25.5908
POAG	rs2273368	T	C	0.0887222	0.017392	0.282325	3.3728e-07	26.0235
POAG	rs236893	G	A	-0.185298	0.0392974	0.961786	2.41402e-06	22.2338
POAG	rs2398587	C	T	-0.0790853	0.0169615	0.339104	3.12205e-06	21.7402
POAG	rs2472496	A	G	-0.164632	0.0162404	0.631749	3.77659e-24	102.763
POAG	rs2516452	G	A	0.13269	0.0243095	0.113502	4.80574e-08	29.7937
POAG	rs2616516	T	G	-0.0794794	0.0162378	0.407518	9.84442e-07	23.9582
POAG	rs2744475	G	C	0.092869	0.0165629	0.344548	2.05797e-08	31.439
POAG	rs2745572	G	A	-0.15049	0.016383	0.399711	4.08884e-20	84.3778
POAG	rs2876035	A	G	-0.0759792	0.0158651	0.490181	1.67552e-06	22.9353
POAG	rs305569	G	A	0.213628	0.0423656	0.958791	4.59536e-07	25.4267
POAG	rs33206	A	G	0.0819414	0.0160153	0.552669	3.11351e-07	26.178
POAG	rs34026	A	G	-0.160734	0.0325937	0.0688279	8.16206e-07	24.3191
POAG	rs34042290	A	G	0.0861732	0.0171763	0.294819	5.24916e-07	25.1701
POAG	rs35196054	T	A	-0.0858986	0.0184978	0.25472	3.42208e-06	21.5641
POAG	rs3778519	T	C	-0.0863002	0.0161613	0.418632	9.29801e-08	28.5148
POAG	rs4133395	G	T	0.0843737	0.0159257	0.440552	1.17114e-07	28.0684
POAG	rs4235562	G	A	-0.101993	0.020169	0.818457	4.26128e-07	25.5724
POAG	rs45498702	T	C	0.25096	0.0476857	0.0251125	1.4188e-07	27.697
POAG	rs4653297	C	T	0.0886918	0.016101	0.568871	3.61951e-08	30.3432
POAG	rs4656480	C	T	0.120662	0.0245437	0.873507	8.82308e-07	24.1691
POAG	rs4664586	T	C	-0.0918096	0.015939	0.567002	8.40853e-09	33.1783
POAG	rs4715276	C	A	0.0947716	0.0165798	0.621819	1.09008e-08	32.6737
POAG	rs4852869	G	A	0.0754144	0.0162056	0.390158	3.26174e-06	21.656
POAG	rs4977734	C	A	0.0913728	0.0167482	0.327042	4.87832e-08	29.7644
POAG	rs56030729	T	C	0.154821	0.031824	0.0614491	1.14514e-06	23.6674
POAG	rs57527290	G	A	0.145654	0.031171	0.0649833	2.97208e-06	21.8345
POAG	rs57963244	A	C	0.08479	0.0178625	0.260711	2.06657e-06	22.5323
POAG	rs59112472	C	T	-0.101729	0.0216267	0.167719	2.55282e-06	22.1263
POAG	rs61751937	C	G	0.256682	0.0369273	0.0422582	3.62744e-12	48.3165
POAG	rs61887959	G	A	-0.0903083	0.0179512	0.276773	4.88551e-07	25.3086
POAG	rs62188039	G	A	-0.151582	0.0291813	0.0880348	2.05263e-07	26.9827
POAG	rs62338965	C	T	-0.0913002	0.0192288	0.23049	2.05334e-06	22.5444
POAG	rs62423798	T	A	-0.086634	0.0177058	0.286976	9.93276e-07	23.9412
POAG	rs62521284	G	A	0.216626	0.0299251	0.0679497	4.52168e-13	52.4023
POAG	rs62580163	A	G	-0.124902	0.0233897	0.142659	9.29287e-08	28.5161
POAG	rs6429544	A	G	0.0776611	0.016032	0.564793	1.27166e-06	23.4656
POAG	rs6602457	G	T	-0.0800509	0.0172983	0.708861	3.69811e-06	21.4154
POAG	rs6692914	C	T	-0.0751633	0.0159012	0.474877	2.27992e-06	22.3435
POAG	rs671537	A	G	-0.153549	0.0322888	0.0700501	1.9797e-06	22.6147
POAG	rs6717278	G	A	-0.0768818	0.0162376	0.611416	2.19255e-06	22.4183
POAG	rs6743072	G	A	-0.133588	0.0233192	0.875654	1.0123e-08	32.8177
POAG	rs67701082	A	G	0.0791553	0.0160824	0.406421	8.57314e-07	24.2247
POAG	rs6787621	G	T	0.0786819	0.0168699	0.661732	3.10042e-06	21.7533
POAG	rs6794186	A	G	-0.0899661	0.0177672	0.285013	4.11396e-07	25.6401
POAG	rs6804374	T	G	0.0772392	0.016433	0.362643	2.59824e-06	22.0923
POAG	rs6818491	T	C	-0.084784	0.0167562	0.356126	4.19575e-07	25.6022
POAG	rs6845653	T	C	-0.162006	0.0163081	0.642046	2.95801e-23	98.686
POAG	rs6908319	G	A	0.0853715	0.015929	0.472369	8.34545e-08	28.7243
POAG	rs6986573	A	G	-0.089965	0.0186307	0.771233	1.37319e-06	23.3179
POAG	rs7049105	G	A	0.202815	0.0157975	0.501906	9.98619e-38	164.825
POAG	rs7099881	G	A	0.113061	0.0159866	0.547568	1.52475e-12	50.0165
POAG	rs7218127	A	G	0.162532	0.0346235	0.937698	2.67553e-06	22.0362
POAG	rs72930799	A	G	-0.41298	0.0767017	0.0138625	7.27562e-08	28.99
POAG	rs73252514	A	T	0.136376	0.0298402	0.0713744	4.87203e-06	20.8868
POAG	rs7332465	A	G	-0.122342	0.0186474	0.775637	5.35057e-11	43.0442
POAG	rs7335442	A	G	0.109054	0.021644	0.150608	4.69094e-07	25.3868
POAG	rs74026308	T	G	-0.19119	0.0217313	0.171652	1.3938e-18	77.4032
POAG	rs7496293	T	C	-0.102969	0.0161764	0.609978	1.94836e-10	40.5181
POAG	rs75179845	C	T	0.118677	0.0226842	0.13292	1.67938e-07	27.3707
POAG	rs7520165	C	T	0.439498	0.0662603	0.0108696	3.29155e-11	43.9954
POAG	rs76395315	A	G	0.125885	0.0265465	0.0946653	2.11549e-06	22.4871
POAG	rs765386	C	T	0.0896062	0.01925	0.771771	3.2419e-06	21.6678
POAG	rs77030534	T	C	0.122307	0.0247885	0.109246	8.05453e-07	24.3446
POAG	rs77134005	C	T	-0.244193	0.0518707	0.0280302	2.50507e-06	22.1627
POAG	rs77216358	G	A	0.18766	0.0280097	0.0794734	2.08641e-11	44.8876
POAG	rs77821532	G	A	0.116588	0.0240702	0.117234	1.27456e-06	23.4611
POAG	rs78470781	T	C	0.235766	0.0515634	0.0216651	4.82259e-06	20.9064
POAG	rs79312461	A	G	0.222077	0.0411203	0.0345936	6.63911e-08	29.1672
POAG	rs7972874	A	T	-0.0927469	0.0187423	0.245556	7.47791e-07	24.488
POAG	rs7985544	G	T	0.0749307	0.0159835	0.467687	2.75874e-06	21.9774
POAG	rs8060584	C	A	0.0837484	0.0175029	0.277815	1.71143e-06	22.8946
POAG	rs8064739	C	A	0.0985641	0.0160607	0.405844	8.41027e-10	37.6625
POAG	rs8082932	C	T	-0.0933307	0.0165096	0.375117	1.57554e-08	31.9577
POAG	rs838528	T	G	-0.0743264	0.0162539	0.405276	4.81194e-06	20.9108
POAG	rs925172	T	C	0.096078	0.0188643	0.76161	3.52241e-07	25.9398
POAG	rs9313654	T	C	-0.117446	0.0246312	0.129061	1.85896e-06	22.7355
POAG	rs9381974	G	C	-0.175733	0.0279955	0.0983193	3.44747e-10	39.4031
POAG	rs9405540	C	T	-0.158545	0.0173681	0.313254	6.94544e-20	83.3298
POAG	rs9530460	C	T	0.117383	0.015812	0.448608	1.1392e-13	55.1108
POAG	rs9692117	T	G	-0.0883929	0.0158503	0.50777	2.45081e-08	31.1
POAG	rs9913911	G	A	-0.180874	0.016538	0.378842	7.68245e-28	119.615
Anterior iridocyclitis	rs10807026	C	A	-0.250383	0.0173688	0.669799	4.12477e-47	207.812
Anterior iridocyclitis	rs10946619	T	A	0.0877937	0.0186882	0.274801	2.62966e-06	22.0695
Anterior iridocyclitis	rs11770660	T	C	0.143717	0.0229229	0.152957	3.62001e-10	39.3077
Anterior iridocyclitis	rs11773321	A	C	0.112007	0.0210529	0.19355	1.03614e-07	28.3052
Anterior iridocyclitis	rs11985719	T	A	0.174394	0.0348173	0.0585052	5.47633e-07	25.0884
Anterior iridocyclitis	rs12204947	A	G	-0.256546	0.0212314	0.220578	1.2933e-33	146.007
Anterior iridocyclitis	rs1277342	G	A	-0.277174	0.0604509	0.982455	4.53754e-06	21.0232
Anterior iridocyclitis	rs1281933	T	C	-0.196112	0.0312454	0.0900787	3.4629e-10	39.3946
Anterior iridocyclitis	rs144614916	C	A	0.6099	0.0672113	0.0119331	1.1434e-19	82.3441
Anterior iridocyclitis	rs145340163	A	G	0.964164	0.0315729	0.0410595	1e-200	932.552
Anterior iridocyclitis	rs1555691	T	C	0.18714	0.0173309	0.356005	3.5148e-27	116.598
Anterior iridocyclitis	rs16884650	G	A	0.25223	0.0306192	0.0715566	1.75631e-16	67.8587
Anterior iridocyclitis	rs1742139	A	T	-0.12431	0.026608	0.892665	2.98428e-06	21.8267
Anterior iridocyclitis	rs17586672	T	C	-0.0976591	0.0179449	0.350682	5.26393e-08	29.6172
Anterior iridocyclitis	rs184050810	A	G	0.848082	0.0274783	0.0595876	1e-200	952.568
Anterior iridocyclitis	rs1995675	A	G	0.200586	0.0262556	0.105476	2.17721e-14	58.3657
Anterior iridocyclitis	rs2147427	G	A	-0.280911	0.0222019	0.851138	1.08318e-36	160.087
Anterior iridocyclitis	rs2248462	A	G	0.63322	0.018949	0.176019	1e-200	1116.7
Anterior iridocyclitis	rs241434	T	C	0.145047	0.0209479	0.188586	4.38531e-12	47.9442
Anterior iridocyclitis	rs2499760	A	C	0.127111	0.0168929	0.484305	5.29054e-14	56.6184
Anterior iridocyclitis	rs2518027	G	T	-0.396288	0.0171845	0.694854	1.14551e-117	531.8
Anterior iridocyclitis	rs2693947	T	C	-0.101648	0.0210571	0.216187	1.38424e-06	23.3024
Anterior iridocyclitis	rs28432918	A	G	-0.164362	0.0190218	0.292055	5.58727e-18	74.662
Anterior iridocyclitis	rs2847293	T	A	-0.110494	0.0230709	0.847359	1.67356e-06	22.9376
Anterior iridocyclitis	rs28745897	T	C	-0.181875	0.0386044	0.0569002	2.4619e-06	22.1959
Anterior iridocyclitis	rs296563	G	T	0.114267	0.0193558	0.727062	3.5582e-09	34.8513
Anterior iridocyclitis	rs3128968	A	T	0.226387	0.0201792	0.19766	3.2961e-29	125.862
Anterior iridocyclitis	rs3128980	A	G	0.374403	0.0165442	0.438603	2.1677e-113	512.138
Anterior iridocyclitis	rs34038602	T	G	-0.10901	0.0226237	0.178358	1.4472e-06	23.217
Anterior iridocyclitis	rs34119722	C	G	0.349151	0.0340251	0.0537349	1.04978e-24	105.3
Anterior iridocyclitis	rs34236350	T	C	0.087799	0.0189197	0.267553	3.4736e-06	21.5353
Anterior iridocyclitis	rs35149168	C	T	0.577134	0.0232768	0.107262	1.03039e-135	614.762
Anterior iridocyclitis	rs35978646	T	A	0.15186	0.0227139	0.15726	2.29668e-11	44.6996
Anterior iridocyclitis	rs3772411	A	G	-0.096268	0.0198589	0.251561	1.24971e-06	23.4992
Anterior iridocyclitis	rs3887266	T	C	0.250519	0.023048	0.137375	1.61139e-27	118.145
Anterior iridocyclitis	rs4713235	T	C	0.228793	0.0167794	0.470162	2.46831e-42	185.923
Anterior iridocyclitis	rs55838144	G	C	0.235314	0.0478613	0.0275525	8.80664e-07	24.1728
Anterior iridocyclitis	rs56369265	A	G	0.416972	0.0248595	0.102474	3.83796e-63	281.338
Anterior iridocyclitis	rs61732321	A	G	0.191219	0.027256	0.0982482	2.28823e-12	49.2196
Anterior iridocyclitis	rs620202	T	G	0.213507	0.0167896	0.441973	4.78189e-37	161.712
Anterior iridocyclitis	rs62443225	A	G	0.249757	0.029908	0.0783866	6.77798e-17	69.7366
Anterior iridocyclitis	rs6917470	C	T	-0.170804	0.0248979	0.145436	6.87702e-12	47.062
Anterior iridocyclitis	rs6935318	T	C	0.0986707	0.0171385	0.567227	8.54949e-09	33.146
Anterior iridocyclitis	rs72680971	A	G	-0.20355	0.0424609	0.0473569	1.63644e-06	22.9807
Anterior iridocyclitis	rs72833065	C	T	0.372893	0.0434398	0.0315034	9.15166e-18	73.6873
Anterior iridocyclitis	rs72837765	A	C	0.23933	0.024434	0.124874	1.18359e-22	95.9412
Anterior iridocyclitis	rs72839995	A	G	-0.177127	0.0373109	0.0622735	2.06134e-06	22.5371
Anterior iridocyclitis	rs72894791	A	G	0.35097	0.0333819	0.0560236	7.46449e-26	110.54
Anterior iridocyclitis	rs74463135	A	G	0.298185	0.0469282	0.0280809	2.0971e-10	40.3742
Anterior iridocyclitis	rs75873940	T	G	0.153608	0.0311845	0.0743298	8.40175e-07	24.2633
Anterior iridocyclitis	rs76197787	T	C	-0.426593	0.091731	0.0112848	3.31169e-06	21.6269
Anterior iridocyclitis	rs7760659	T	C	0.153729	0.0266099	0.104579	7.59819e-09	33.3753
Anterior iridocyclitis	rs7760951	C	T	0.121291	0.0241075	0.846463	4.87237e-07	25.3135
Anterior iridocyclitis	rs7781433	A	G	0.199052	0.0306173	0.0748067	7.96343e-11	42.2668
Anterior iridocyclitis	rs77831243	C	T	0.450788	0.049716	0.0230637	1.22039e-19	82.2152
Anterior iridocyclitis	rs7805568	A	G	-0.196283	0.032612	0.934307	1.75805e-09	36.2252
Anterior iridocyclitis	rs78313905	C	T	0.354453	0.0379456	0.0417976	9.53674e-21	87.2558
Anterior iridocyclitis	rs79134415	T	C	0.250332	0.043342	0.0334727	7.66126e-09	33.3591
Anterior iridocyclitis	rs79234439	G	C	0.384985	0.0829968	0.00841563	3.50873e-06	21.5162
Anterior iridocyclitis	rs8010701	C	T	0.135519	0.0295352	0.0853438	4.46653e-06	21.0533
Anterior iridocyclitis	rs8112409	A	G	-0.0796643	0.0170259	0.478693	2.88257e-06	21.8931
Anterior iridocyclitis	rs9263988	T	C	0.897173	0.0254812	0.0677462	1e-200	1239.69
Anterior iridocyclitis	rs9379776	A	T	0.336671	0.0214366	0.15875	1.38835e-55	246.661
Anterior iridocyclitis	rs9380409	T	C	-0.109974	0.0170301	0.474737	1.06346e-10	41.7009
Anterior iridocyclitis	rs9467723	G	T	0.326043	0.0226579	0.137161	5.99377e-47	207.067
Senile cataract	rs1014607	A	G	-0.0634956	0.00997791	0.164786	1.97e-10	40.4956
Senile cataract	rs10193587	C	T	0.046241	0.00841583	0.261918	3.92e-08	30.1898
Senile cataract	rs10220706	C	A	-0.0410403	0.00848466	0.258114	1.32e-06	23.3966
Senile cataract	rs10236214	T	C	0.0378635	0.00802085	0.696447	2.35e-06	22.2844
Senile cataract	rs10258092	C	T	0.0707004	0.0102358	0.151327	4.94e-12	47.709
Senile cataract	rs1029897	T	C	0.0360139	0.00758131	0.380045	2.03e-06	22.5659
Senile cataract	rs10401368	C	T	0.0391147	0.00777459	0.346465	4.88e-07	25.3119
Senile cataract	rs10462564	A	G	0.0412253	0.00894481	0.215553	4.05e-06	21.2415
Senile cataract	rs10509739	T	C	0.0620409	0.0113648	0.117643	4.79e-08	29.8011
Senile cataract	rs10752562	A	G	-0.0364544	0.00737094	0.535366	7.59e-07	24.4599
Senile cataract	rs10778642	T	C	-0.0392821	0.00843863	0.741152	3.24e-06	21.6693
Senile cataract	rs10875798	T	C	0.0358619	0.00762033	0.365143	2.53e-06	22.1472
Senile cataract	rs10893877	C	T	0.0366899	0.00762877	0.366087	1.51e-06	23.1304
Senile cataract	rs10920057	A	T	-0.0478636	0.00939805	0.193838	3.53e-07	25.9379
Senile cataract	rs10949424	C	A	-0.0358159	0.00746014	0.578802	1.58e-06	23.0493
Senile cataract	rs111738507	T	C	-0.0832413	0.0177206	0.0461245	2.63e-06	22.0659
Senile cataract	rs11189944	A	G	0.0691594	0.011236	0.120341	7.5e-10	37.886
Senile cataract	rs112771839	A	G	0.0559516	0.0115989	0.114075	1.41e-06	23.2697
Senile cataract	rs1129038	T	C	-0.0836201	0.011615	0.880952	6.05e-13	51.8302
Senile cataract	rs116234063	G	C	-0.219906	0.0475752	0.00656691	3.8e-06	21.3655
Senile cataract	rs11695406	A	G	0.0374467	0.00769902	0.642214	1.15e-06	23.6568
Senile cataract	rs11928745	A	G	0.0362425	0.00741557	0.469093	1.02e-06	23.8862
Senile cataract	rs1200105	C	T	-0.0461917	0.00773487	0.651862	2.35e-09	35.6633
Senile cataract	rs12072603	A	G	0.0400291	0.00826369	0.275316	1.27e-06	23.4641
Senile cataract	rs12314392	G	A	0.0595146	0.00747383	0.410032	1.68e-15	63.4104
Senile cataract	rs12458978	A	G	0.0358425	0.00735915	0.496727	1.11e-06	23.7215
Senile cataract	rs12567124	A	G	0.0356753	0.00771098	0.352556	3.72e-06	21.405
Senile cataract	rs12950982	T	C	-0.0466108	0.00793005	0.318406	4.16e-09	34.5479
Senile cataract	rs13017924	A	G	-0.0399214	0.00737728	0.462556	6.25e-08	29.2832
Senile cataract	rs13024907	T	C	-0.0371604	0.00737181	0.474386	4.63e-07	25.4105
Senile cataract	rs138834542	A	G	0.131724	0.0254811	0.0214421	2.35e-07	26.7235
Senile cataract	rs142776632	T	C	0.103216	0.0193698	0.0374125	9.89e-08	28.3951
Senile cataract	rs146709952	A	G	0.0744621	0.0140681	0.0750867	1.2e-07	28.0156
Senile cataract	rs1474666	A	G	-0.0352717	0.00746196	0.435666	2.28e-06	22.3433
Senile cataract	rs147570901	A	G	-0.130992	0.0229903	0.0277685	1.21e-08	32.4639
Senile cataract	rs148225733	T	C	-0.104639	0.0215602	0.0317435	1.21e-06	23.5549
Senile cataract	rs1532548	C	T	0.0539958	0.0102511	0.155023	1.38e-07	27.7446
Senile cataract	rs1539508	G	A	-0.0398333	0.00740894	0.469922	7.6e-08	28.9055
Senile cataract	rs17137294	A	G	0.0772316	0.0166274	0.050853	3.4e-06	21.5745
Senile cataract	rs17146191	C	G	0.0857455	0.0165351	0.052578	2.15e-07	26.8911
Senile cataract	rs1993689	C	T	-0.0799775	0.00911704	0.212522	1.75e-18	76.9534
Senile cataract	rs2071479	T	C	0.113232	0.0171558	0.0487738	4.1e-11	43.5629
Senile cataract	rs2073017	C	T	-0.0561743	0.00829672	0.729899	1.28e-11	45.8419
Senile cataract	rs240543	A	G	-0.0415137	0.00889852	0.220956	3.08e-06	21.7644
Senile cataract	rs2526100	C	T	0.0692675	0.0101812	0.151555	1.02e-11	46.2872
Senile cataract	rs2849883	C	A	0.0422791	0.00748115	0.406939	1.59e-08	31.9385
Senile cataract	rs28617339	C	T	-0.0752667	0.00735968	0.523738	1.5e-24	104.589
Senile cataract	rs28703582	A	G	0.0391339	0.00767446	0.632162	3.41e-07	26.0022
Senile cataract	rs3094577	G	A	0.0504449	0.00790484	0.682163	1.75e-10	40.7238
Senile cataract	rs34520889	T	C	-0.0490974	0.0103125	0.152997	1.93e-06	22.6667
Senile cataract	rs3856364	G	C	0.0371091	0.00764001	0.631383	1.19e-06	23.5924
Senile cataract	rs4438253	A	G	0.0423521	0.00740049	0.513221	1.05e-08	32.7513
Senile cataract	rs4631994	G	A	0.0578631	0.00739948	0.454008	5.29e-15	61.1506
Senile cataract	rs4709713	A	G	-0.0544665	0.00737481	0.498927	1.52e-13	54.5453
Senile cataract	rs4814857	G	A	0.142451	0.0105395	0.138513	1.26e-41	182.68
Senile cataract	rs4872531	G	A	0.0575543	0.00791387	0.682572	3.53e-13	52.8905
Senile cataract	rs56055503	G	A	0.0502459	0.00821014	0.282192	9.36e-10	37.4542
Senile cataract	rs57096576	T	C	0.114041	0.0152782	0.0599035	8.38e-14	55.7157
Senile cataract	rs60401382	T	C	0.0693579	0.00833287	0.263516	8.55e-17	69.2792
Senile cataract	rs61704177	A	T	0.0412009	0.0080617	0.297716	3.21e-07	26.1192
Senile cataract	rs62131477	A	G	-0.0440437	0.00901896	0.213558	1.04e-06	23.8481
Senile cataract	rs62209625	G	A	0.051031	0.0108584	0.131365	2.61e-06	22.087
Senile cataract	rs62621812	A	G	0.153825	0.0182364	0.0423205	3.31e-17	71.1501
Senile cataract	rs6416868	G	A	0.0343798	0.00751027	0.596631	4.7e-06	20.9554
Senile cataract	rs654240	C	T	-0.0364296	0.00756501	0.605664	1.47e-06	23.1894
Senile cataract	rs654829	A	T	0.0431085	0.00753595	0.604361	1.06e-08	32.7228
Senile cataract	rs667989	A	T	0.0472938	0.00759987	0.370206	4.88e-10	38.7254
Senile cataract	rs6778573	A	T	0.0414636	0.00816642	0.714446	3.83e-07	25.7793
Senile cataract	rs6926186	A	G	0.0434598	0.00849858	0.751692	3.16e-07	26.1507
Senile cataract	rs6968152	C	A	-0.0468901	0.00899406	0.213162	1.85e-07	27.1801
Senile cataract	rs7080472	T	G	0.0453598	0.00786069	0.326911	7.91e-09	33.2982
Senile cataract	rs7135149	A	G	-0.0555731	0.00769827	0.3586	5.24e-13	52.1126
Senile cataract	rs7223364	T	G	0.0536013	0.0097335	0.171751	3.65e-08	30.3258
Senile cataract	rs7223467	T	G	-0.0393177	0.00758114	0.388217	2.15e-07	26.8972
Senile cataract	rs72634410	T	C	0.049068	0.0098792	0.167083	6.81e-07	24.6691
Senile cataract	rs72845670	C	T	0.0358619	0.00753515	0.391288	1.94e-06	22.6508
Senile cataract	rs73055798	A	T	0.036873	0.00777863	0.339376	2.13e-06	22.4704
Senile cataract	rs73882501	G	A	0.0410212	0.0085004	0.253322	1.39e-06	23.2883
Senile cataract	rs7405790	G	A	-0.0474414	0.00744265	0.573624	1.84e-10	40.6312
Senile cataract	rs74385867	G	A	0.0517563	0.0109053	0.130076	2.07e-06	22.5243
Senile cataract	rs74860296	C	A	-0.0640674	0.0140088	0.0772864	4.8e-06	20.9157
Senile cataract	rs754724	C	T	-0.0372741	0.00737391	0.535331	4.31e-07	25.5516
Senile cataract	rs75553649	C	G	0.123617	0.0245959	0.0224424	5.01e-07	25.2599
Senile cataract	rs76059302	T	G	0.152676	0.0264867	0.0195516	8.2e-09	33.2266
Senile cataract	rs76905924	G	A	-0.0343527	0.00738809	0.475156	3.32e-06	21.6201
Senile cataract	rs77083047	C	T	-0.0936906	0.0200729	0.0354935	3.05e-06	21.7857
Senile cataract	rs78252011	C	G	-0.0805115	0.0168393	0.0535436	1.74e-06	22.8596
Senile cataract	rs78423671	G	T	-0.20644	0.0438959	0.00749814	2.56e-06	22.1177
Senile cataract	rs79052447	G	A	0.121799	0.0188892	0.0392186	1.13e-10	41.5777
Senile cataract	rs79609795	A	G	0.0682626	0.0148683	0.0682865	4.41e-06	21.0787
Senile cataract	rs7974003	C	T	0.0753603	0.01494	0.934238	4.55e-07	25.4439
Senile cataract	rs79769867	G	A	0.0546049	0.0116308	0.11278	2.67e-06	22.0416
Senile cataract	rs8071238	C	T	0.0387516	0.00756043	0.385516	2.97e-07	26.2716
Senile cataract	rs8098135	C	T	-0.0355121	0.00756091	0.617662	2.64e-06	22.06
Senile cataract	rs889400	T	A	-0.0518089	0.00795992	0.687644	7.58e-11	42.3635
Senile cataract	rs9277195	T	C	0.0364922	0.00741122	0.502161	8.48e-07	24.2449
Senile cataract	rs9476575	T	G	0.0371723	0.00764017	0.370696	1.14e-06	23.6719
Senile cataract	rs9842371	T	C	0.129262	0.00806326	0.288947	7.76e-58	256.992
Senile cataract	rs9902550	A	G	0.0465027	0.00790419	0.679786	4.02e-09	34.6132
Senile cataract	rs9909380	T	C	0.0445922	0.00752641	0.395597	3.13e-09	35.1028
Diabetic retinopathy	rs1002226	T	C	-0.0765581	0.014317	0.516477	8.93e-08	28.5942
Diabetic retinopathy	rs10807081	T	G	0.330195	0.0179724	0.163382	2.19e-75	337.543
Diabetic retinopathy	rs111908763	T	C	0.0854652	0.0173019	0.20976	7.83e-07	24.4001
Diabetic retinopathy	rs112412537	A	G	0.170092	0.0295347	0.0586275	8.46e-09	33.1667
Diabetic retinopathy	rs112795418	G	C	-0.333942	0.0570252	0.0190327	4.74e-09	34.2932
Diabetic retinopathy	rs114243257	T	C	0.137526	0.0232246	0.101163	3.19e-09	35.0649
Diabetic retinopathy	rs114444048	A	G	0.395465	0.0466892	0.019165	2.45e-17	71.7436
Diabetic retinopathy	rs114769498	G	A	-0.176852	0.0380042	0.0418173	3.26e-06	21.6549
Diabetic retinopathy	rs115194949	A	G	0.451887	0.0398264	0.0249618	7.73e-30	128.741
Diabetic retinopathy	rs116816598	G	A	-0.361623	0.0754695	0.011476	1.65e-06	22.9599
Diabetic retinopathy	rs11717195	C	T	-0.102218	0.0191512	0.177316	9.43e-08	28.4881
Diabetic retinopathy	rs11753213	G	A	0.165171	0.0144383	0.399528	2.65e-30	130.869
Diabetic retinopathy	rs117671917	A	G	0.16642	0.0359922	0.037413	3.77e-06	21.3793
Diabetic retinopathy	rs117865387	C	T	-0.157945	0.0339871	0.051964	3.36e-06	21.5965
Diabetic retinopathy	rs12204020	T	A	-0.158913	0.0195643	0.172453	4.56e-16	65.9766
Diabetic retinopathy	rs1233387	T	C	0.147781	0.0175738	0.194569	4.13e-17	70.7141
Diabetic retinopathy	rs12585355	G	A	0.224772	0.0485559	0.0199191	3.67e-06	21.4289
Diabetic retinopathy	rs13207853	T	C	0.152089	0.0186302	0.803925	3.25e-16	66.6439
Diabetic retinopathy	rs1383258	T	C	0.880773	0.0248195	0.0522855	1e-200	1259.34
Diabetic retinopathy	rs142776031	A	G	0.208246	0.040698	0.0293078	3.11e-07	26.1823
Diabetic retinopathy	rs143869174	G	A	0.185516	0.0353579	0.0410002	1.55e-07	27.529
Diabetic retinopathy	rs145630012	G	T	-0.119273	0.0225888	0.125966	1.29e-07	27.8803
Diabetic retinopathy	rs1565364	C	G	-0.0904622	0.016047	0.738923	1.73e-08	31.7795
Diabetic retinopathy	rs1574285	T	G	-0.066212	0.0144054	0.560549	4.3e-06	21.1263
Diabetic retinopathy	rs1664446	C	T	0.0729639	0.0143711	0.446846	3.83e-07	25.7772
Diabetic retinopathy	rs17033669	T	G	0.0957256	0.0199663	0.145617	1.63e-06	22.9859
Diabetic retinopathy	rs17135804	A	G	0.149582	0.0286059	0.0636526	1.7e-07	27.3431
Diabetic retinopathy	rs17179816	T	C	-0.204175	0.0371307	0.0425755	3.82e-08	30.237
Diabetic retinopathy	rs17390494	A	G	0.120246	0.02377	0.0947385	4.22e-07	25.5907
Diabetic retinopathy	rs17416335	C	T	-0.133927	0.0257411	0.0920731	1.96e-07	27.0696
Diabetic retinopathy	rs1742283	C	G	-0.171862	0.0375948	0.966298	4.84e-06	20.898
Diabetic retinopathy	rs1806868	C	T	0.164757	0.0343468	0.0412773	1.61e-06	23.0099
Diabetic retinopathy	rs185695488	G	T	0.141365	0.0268175	0.0743323	1.35e-07	27.7874
Diabetic retinopathy	rs1943229	T	G	0.103261	0.0188941	0.165068	4.62e-08	29.869
Diabetic retinopathy	rs202113	T	C	-0.0673995	0.0146114	0.417736	3.97e-06	21.2779
Diabetic retinopathy	rs206787	T	A	0.200649	0.0149326	0.629361	3.67e-41	180.552
Diabetic retinopathy	rs2273804	G	C	-0.0840207	0.0176225	0.216671	1.86e-06	22.732
Diabetic retinopathy	rs2294478	A	C	-0.184873	0.0142935	0.477358	2.89e-38	167.29
Diabetic retinopathy	rs231361	A	G	0.0720728	0.0157196	0.289923	4.54e-06	21.0213
Diabetic retinopathy	rs2666261	C	T	0.067127	0.0144697	0.425436	3.5e-06	21.5216
Diabetic retinopathy	rs28408152	A	T	0.0942622	0.0200689	0.142274	2.64e-06	22.0611
Diabetic retinopathy	rs28558901	C	G	-0.291068	0.0547403	0.0205166	1.05e-07	28.2732
Diabetic retinopathy	rs2857702	C	G	0.314196	0.0165831	0.207232	4.7e-80	358.98
Diabetic retinopathy	rs330590	A	C	0.103275	0.0211699	0.12776	1.07e-06	23.7987
Diabetic retinopathy	rs34372943	T	C	0.265046	0.0475918	0.0194781	2.56e-08	31.0155
Diabetic retinopathy	rs34519883	T	C	-0.126263	0.0258204	0.088332	1.01e-06	23.9126
Diabetic retinopathy	rs34872471	C	T	0.196366	0.0174895	0.197269	2.98e-29	126.06
Diabetic retinopathy	rs35264264	G	C	-0.147849	0.0302439	0.0650779	1.02e-06	23.898
Diabetic retinopathy	rs35360972	G	C	0.100431	0.0201883	0.142501	6.53e-07	24.7478
Diabetic retinopathy	rs35398163	A	G	0.162055	0.0335876	0.0435501	1.4e-06	23.2791
Diabetic retinopathy	rs3819714	A	G	-0.173227	0.0165526	0.264989	1.25e-25	109.521
Diabetic retinopathy	rs402072	C	T	-0.100219	0.0211404	0.139956	2.13e-06	22.4737
Diabetic retinopathy	rs4253439	T	C	-0.0671151	0.0144102	0.46296	3.2e-06	21.692
Diabetic retinopathy	rs4278584	T	C	0.084624	0.0147641	0.370856	9.94e-09	32.8529
Diabetic retinopathy	rs4454539	C	A	0.0701341	0.0144561	0.445136	1.23e-06	23.5373
Diabetic retinopathy	rs469064	A	C	0.106198	0.0142816	0.521089	1.04e-13	55.2941
Diabetic retinopathy	rs4714034	T	C	0.0767742	0.0142893	0.4847	7.75e-08	28.8675
Diabetic retinopathy	rs481887	G	A	0.0893908	0.0144841	0.412049	6.76e-10	38.0893
Diabetic retinopathy	rs485632	G	T	-0.072795	0.0143734	0.561431	4.09e-07	25.6498
Diabetic retinopathy	rs58077526	C	A	0.123993	0.016384	0.241547	3.79e-14	57.2736
Diabetic retinopathy	rs59803593	G	A	0.353427	0.0391861	0.028243	1.89e-19	81.3458
Diabetic retinopathy	rs60696013	T	C	0.0740317	0.0157411	0.284001	2.56e-06	22.119
Diabetic retinopathy	rs62257591	C	T	-0.0869613	0.0186497	0.189517	3.12e-06	21.7424
Diabetic retinopathy	rs62403863	G	A	0.16465	0.0296272	0.0564272	2.74e-08	30.8846
Diabetic retinopathy	rs6602411	C	T	-0.0806098	0.0172718	0.785846	3.05e-06	21.7821
Diabetic retinopathy	rs6679677	A	C	0.222021	0.0194694	0.145727	4.01e-30	130.042
Diabetic retinopathy	rs6713510	A	G	-0.0724565	0.0144445	0.563001	5.27e-07	25.1623
Diabetic retinopathy	rs6820509	G	A	0.0934069	0.0143646	0.499255	7.9e-11	42.2835
Diabetic retinopathy	rs682751	T	G	0.0716886	0.0154872	0.304907	3.68e-06	21.4267
Diabetic retinopathy	rs689	T	A	0.17441	0.0181775	0.789876	8.4e-22	92.0607
Diabetic retinopathy	rs6903171	C	G	0.251152	0.0213013	0.115993	4.37e-32	139.015
Diabetic retinopathy	rs7018475	G	T	0.0888817	0.0158031	0.276705	1.86e-08	31.633
Diabetic retinopathy	rs706779	C	T	-0.0805457	0.0149208	0.377012	6.73e-08	29.1407
Diabetic retinopathy	rs71569312	T	C	-0.247537	0.0501645	0.0241788	8.04e-07	24.3493
Diabetic retinopathy	rs72685660	T	G	0.156309	0.0283703	0.0630017	3.6e-08	30.3557
Diabetic retinopathy	rs72816951	T	A	0.255554	0.0541592	0.0160246	2.37e-06	22.2649
Diabetic retinopathy	rs73014410	T	G	-0.0934835	0.0169058	0.246937	3.21e-08	30.5773
Diabetic retinopathy	rs73061095	G	T	0.0889223	0.0154353	0.305564	8.36e-09	33.1888
Diabetic retinopathy	rs73179196	C	T	0.184909	0.03615	0.0364593	3.14e-07	26.1637
Diabetic retinopathy	rs74203920	T	C	0.180621	0.036644	0.0368068	8.26e-07	24.2958
Diabetic retinopathy	rs74321654	A	G	-0.24425	0.0517208	0.0224644	2.33e-06	22.3017
Diabetic retinopathy	rs75439840	C	G	0.330401	0.0373846	0.0310711	9.75e-19	78.1083
Diabetic retinopathy	rs75739278	T	G	0.237911	0.0255381	0.0754995	1.21e-20	86.7864
Diabetic retinopathy	rs76177300	A	G	0.14275	0.0298462	0.057346	1.73e-06	22.8757
Diabetic retinopathy	rs76319068	C	T	-0.105381	0.0230797	0.113508	4.97e-06	20.848
Diabetic retinopathy	rs76499914	T	C	-0.110934	0.0212201	0.141718	1.72e-07	27.3297
Diabetic retinopathy	rs7678717	G	A	-0.0702339	0.0150333	0.357454	2.98e-06	21.8265
Diabetic retinopathy	rs76895963	G	T	-0.274636	0.0452022	0.0322094	1.23e-09	36.9144
Diabetic retinopathy	rs77691677	T	C	0.16104	0.0327701	0.0463424	8.91e-07	24.1497
Diabetic retinopathy	rs78608647	C	T	-0.394858	0.0755204	0.0114935	1.71e-07	27.3372
Diabetic retinopathy	rs78781636	A	G	-0.127192	0.0257341	0.0943873	7.71e-07	24.4288
Diabetic retinopathy	rs7919294	A	C	-0.0729255	0.0148858	0.37097	9.63e-07	24.0002
Diabetic retinopathy	rs79718538	C	A	-0.229344	0.0410719	0.0359001	2.35e-08	31.1807
Diabetic retinopathy	rs807509	G	C	0.0785324	0.0151564	0.333334	2.2e-07	26.8476
Diabetic retinopathy	rs8079982	A	G	0.0956615	0.0196002	0.150074	1.06e-06	23.8206
Diabetic retinopathy	rs842761	A	G	-0.073297	0.0157416	0.305066	3.22e-06	21.6808
Diabetic retinopathy	rs9104	A	G	-0.141449	0.0213677	0.138097	3.6e-11	43.8212
Diabetic retinopathy	rs929597	G	T	-0.094566	0.0177468	0.216582	9.9e-08	28.3942
Diabetic retinopathy	rs9368222	A	C	0.102645	0.0151244	0.325467	1.15e-11	46.0595
Diabetic retinopathy	rs9394158	T	G	0.138485	0.01564	0.281858	8.4e-19	78.4029
Diabetic retinopathy	rs9743719	T	A	-0.0971014	0.0181715	0.203032	9.11e-08	28.5542
RVO	rs10919307	A	G	0.248777	0.0535913	0.286499	3.44866e-06	21.5492
RVO	rs12819879	C	T	-0.768039	0.164648	0.0384319	3.09015e-06	21.7597
RVO	rs1389282	G	T	0.335082	0.067957	0.139879	8.18955e-07	24.3127
RVO	rs2108826	C	T	0.45739	0.0977832	0.0518522	2.90262e-06	21.8799
RVO	rs3852445	C	G	0.295115	0.0599771	0.199419	8.63416e-07	24.2109
WAMD	rs10158950	A	G	-0.217873	0.0274279	0.182976	1.96607e-15	63.0989
WAMD	rs10801195	C	G	-0.132383	0.0263392	0.195403	5.00576e-07	25.2615
WAMD	rs111879224	T	C	0.579764	0.0471661	0.034933	1.00046e-34	151.092
WAMD	rs111899896	A	G	0.276948	0.0558046	0.0302444	6.94768e-07	24.6295
WAMD	rs11200246	A	T	0.180726	0.0258711	0.173885	2.83596e-12	48.7991
WAMD	rs11200451	A	G	0.183531	0.0374533	0.0725184	9.57084e-07	24.0126
WAMD	rs11244	A	G	0.121924	0.0225331	0.278163	6.27119e-08	29.2777
WAMD	rs11248558	C	T	0.137227	0.0226109	0.264387	1.28677e-09	36.8335
WAMD	rs114645367	A	G	0.350362	0.0576641	0.0267018	1.23291e-09	36.9167
WAMD	rs11584379	G	T	0.19031	0.0275597	0.149902	5.00726e-12	47.6842
WAMD	rs116333938	T	C	0.373953	0.0692346	0.0186771	6.6182e-08	29.1734
WAMD	rs11719977	G	T	-0.1052	0.0208356	0.418008	4.44007e-07	25.4929
WAMD	rs117394777	C	G	0.59718	0.0621719	0.0197924	7.59277e-22	92.2619
WAMD	rs117678549	T	C	-0.332632	0.0701544	0.0263683	2.12212e-06	22.4811
WAMD	rs117913808	A	G	-0.32494	0.0681876	0.0279217	1.88499e-06	22.7089
WAMD	rs118087744	G	A	0.199021	0.0404856	0.0635629	8.83955e-07	24.1655
WAMD	rs11884770	C	T	0.101099	0.0219561	0.667739	4.13304e-06	21.2023
WAMD	rs12816683	A	G	0.464176	0.0969438	0.00921106	1.68376e-06	22.9258
WAMD	rs13083464	G	T	-0.15273	0.0328655	0.120415	3.36597e-06	21.5957
WAMD	rs1376814	T	C	0.141818	0.0228675	0.260486	5.58534e-10	38.4614
WAMD	rs141148619	C	T	0.337404	0.0708533	0.0184169	1.91677e-06	22.6767
WAMD	rs149383914	A	T	-0.248391	0.0499804	0.0486108	6.70332e-07	24.6986
WAMD	rs149990332	G	A	-0.31693	0.0662833	0.0290571	1.74032e-06	22.8622
WAMD	rs17304978	A	C	0.144261	0.0210762	0.34919	7.66302e-12	46.8504
WAMD	rs17586974	G	T	0.207006	0.0395564	0.0657338	1.66606e-07	27.3862
WAMD	rs1764787	G	A	-0.202912	0.0212733	0.67591	1.45111e-21	90.98
WAMD	rs17833244	C	T	0.355116	0.0559967	0.0292317	2.27196e-10	40.2176
WAMD	rs1810393	C	T	-0.275287	0.0356728	0.105955	1.19097e-14	59.5521
WAMD	rs184003	A	C	-0.275873	0.048195	0.0535758	1.03982e-08	32.7653
WAMD	rs189631141	T	C	-0.273253	0.0469392	0.0570586	5.83445e-09	33.889
WAMD	rs2070780	T	C	0.122165	0.0204652	0.48169	2.38111e-09	35.6338
WAMD	rs2230199	C	G	0.225469	0.0253411	0.182323	5.71742e-19	79.1631
WAMD	rs2364542	A	G	0.114537	0.0216361	0.327333	1.19798e-07	28.0242
WAMD	rs2435221	T	C	0.103299	0.0204026	0.499398	4.12677e-07	25.6343
WAMD	rs2459084	T	G	0.126361	0.020907	0.366414	1.5039e-09	36.5294
WAMD	rs2735058	A	G	-0.167878	0.034468	0.105717	1.11286e-06	23.7222
WAMD	rs28645199	C	T	-0.101335	0.0204691	0.480974	7.39793e-07	24.5088
WAMD	rs2943761	A	G	0.163565	0.0206698	0.387918	2.50784e-15	62.6193
WAMD	rs3104376	C	T	0.157622	0.0245535	0.7625	1.36691e-10	41.2104
WAMD	rs317903	T	C	0.0944139	0.0206705	0.510968	4.93424e-06	20.8627
WAMD	rs36212407	T	C	0.174572	0.0298709	0.125939	5.08932e-09	34.1549
WAMD	rs3812112	A	T	-0.113139	0.0215163	0.363197	1.45392e-07	27.6496
WAMD	rs41302729	G	T	-0.312635	0.0441954	0.0678077	1.50591e-12	50.0404
WAMD	rs429608	A	G	-0.46044	0.0341544	0.120664	2.02023e-41	181.741
WAMD	rs4698771	T	C	-0.105786	0.0204659	0.518276	2.35489e-07	26.7174
WAMD	rs4711751	C	T	-0.108102	0.0207428	0.442051	1.87275e-07	27.1602
WAMD	rs4752545	C	T	0.112449	0.0203914	0.492518	3.49647e-08	30.41
WAMD	rs4887100	C	T	0.104254	0.0221418	0.295239	2.49569e-06	22.1697
WAMD	rs4980260	T	G	0.145154	0.0208527	0.378564	3.38065e-12	48.4544
WAMD	rs4980291	G	A	0.200213	0.0372685	0.909332	7.77857e-08	28.8603
WAMD	rs55747351	C	T	0.229207	0.0476828	0.0433164	1.53278e-06	23.1064
WAMD	rs56339461	G	A	-0.157679	0.0314607	0.130749	5.38865e-07	25.1195
WAMD	rs58649964	A	T	0.688551	0.0225002	0.19226	1e-200	936.482
WAMD	rs59999955	G	C	-0.286297	0.0447332	0.0635325	1.55282e-10	40.9613
WAMD	rs6445425	C	G	0.133538	0.0211463	0.359711	2.70271e-10	39.8787
WAMD	rs72729322	T	C	0.114078	0.0246657	0.211174	3.74662e-06	21.3903
WAMD	rs72731998	A	G	-0.331321	0.0547736	0.0441782	1.45818e-09	36.5894
WAMD	rs72732234	C	T	-0.732949	0.0539761	0.0534117	5.32476e-42	184.393
WAMD	rs72839714	T	C	0.227226	0.0364836	0.0779073	4.71911e-10	38.7901
WAMD	rs7527275	A	G	0.12083	0.0251417	0.78296	1.54007e-06	23.0972
WAMD	rs7540032	T	C	-0.614043	0.0209966	0.394976	5.21195e-188	855.263
WAMD	rs7544067	T	C	0.140743	0.0247579	0.769855	1.30975e-08	32.3166
WAMD	rs76886291	A	G	-0.208684	0.0422094	0.0689443	7.65262e-07	24.4433
WAMD	rs77541989	A	G	-0.324376	0.0652317	0.0307386	6.60374e-07	24.7275
WAMD	rs7826806	T	G	0.146757	0.0316382	0.871386	3.50768e-06	21.5166
WAMD	rs79299700	C	T	0.361302	0.0403491	0.0569404	3.41507e-19	80.1813
WAMD	rs79327504	A	G	0.175119	0.0373247	0.0761283	2.70863e-06	22.0127
WAMD	rs79794004	G	A	-0.271376	0.0409798	0.0782585	3.53997e-11	43.8534
WAMD	rs79797888	G	T	-0.27169	0.0548997	0.0414701	7.46535e-07	24.491
WAMD	rs9394078	T	C	0.180357	0.0323389	0.105142	2.44574e-08	31.1039
Optic neuritis	rs1042140	G	A	-0.25424	0.0548649	0.169589	3.59e-06	21.4733
Optic neuritis	rs10456405	G	T	-0.350419	0.0602277	0.143702	5.95e-09	33.8519
Optic neuritis	rs1076230	G	A	0.193638	0.0390774	0.491068	7.22e-07	24.5544
Optic neuritis	rs115405911	T	C	0.449159	0.0968992	0.0337807	3.56e-06	21.4862
Optic neuritis	rs11764041	G	A	-0.653827	0.137336	0.0313254	1.93e-06	22.6651
Optic neuritis	rs2548876	T	C	-0.215069	0.0410441	0.684517	1.61e-07	27.4571
Optic neuritis	rs2772372	C	T	-0.365301	0.0642982	0.919482	1.34e-08	32.2778
Optic neuritis	rs28371261	A	G	-0.418077	0.0894957	0.0659217	2.99e-06	21.8227
Optic neuritis	rs28534491	G	A	-0.592311	0.0477516	0.859462	2.49e-35	153.859
Optic neuritis	rs6913355	G	C	-0.352249	0.0691745	0.105296	3.54e-07	25.9303
Optic neuritis	rs75518104	T	C	0.504452	0.0917325	0.0338341	3.82e-08	30.2408
Optic neuritis	rs787038	G	A	-0.338543	0.0723883	0.934697	2.91e-06	21.8721
Optic neuritis	rs9380143	T	C	-0.231552	0.042367	0.337089	4.62e-08	29.8704
